# Supplementary material for: Impact of the COVID-19 pandemic on emergency department attendances and acute medical admissions
Source: BMC Emerg Med. 2021 Nov 20;21:143. doi: 10.1186/s12873-021-00529-w (PMC8605447; doi:10.1186/s12873-021-00529-w)
Supplement: Supplementary file 2 — Additional file 2. Supplementary file ECDS data - Spreadsheet of emergency care dateset diagnoses and grouping structure. [file 12873_2021_529_MOESM2_ESM.xlsx]

## Sheet: Sheet1
ECDS_Group1	ECDS_Group2	ECDS_Group3	SNOMED_Code	SNOMED_Description	ICD10 mapping
Soft tissue inj / wound	Wound : lac / incised / bite	Head	38354005	Open wound of head (disorder)	S019
Soft tissue inj / wound	Wound : lac / incised / bite	Face	210339009	Open wound of face (disorder)	S018
Soft tissue inj / wound	Wound : lac / incised / bite	Lip	210344002	Open wound of lip (disorder)	S015
Soft tissue inj / wound	Wound : lac / incised / bite	Neck	125644007	Open wound of neck (disorder)	S119
Soft tissue inj / wound	Wound : lac / incised / bite	Shoulder	125645008	Open wound of shoulder region (disorder)	S410
Soft tissue inj / wound	Wound : lac / incised / bite	Upper arm	125648005	Open wound of upper arm (disorder)	S411
Soft tissue inj / wound	Wound : lac / incised / bite	Elbow	125650002	Open wound of elbow (disorder)	S510
Soft tissue inj / wound	Wound : lac / incised / bite	Forearm	125649002	Open wound of forearm (disorder)	S519
Soft tissue inj / wound	Wound : lac / incised / bite	Hand	125652005	Open wound of hand (disorder)	S619
Soft tissue inj / wound	Wound : lac / incised / bite	Thumb	125654006	Open wound of thumb (disorder)	S610
Soft tissue inj / wound	Wound : lac / incised / bite	Finger	125653000	Open wound of finger (disorder)	S610
Soft tissue inj / wound	Wound : lac / incised / bite	Thigh	125659001	Open wound of thigh (disorder)	S711
Soft tissue inj / wound	Wound : lac / incised / bite	Knee	125660006	Open wound of knee (disorder)	S810
Soft tissue inj / wound	Wound : lac / incised / bite	Lower leg	125661005	Open wound of lower leg (disorder)	S819
Soft tissue inj / wound	Wound : lac / incised / bite	Foot	125663008	Open wound of foot (disorder)	S913
Soft tissue inj / wound	Wound : lac / incised / bite	Toe	125664002	Open wound of toe (disorder)	S911
Soft tissue inj / wound	Wound : lac / incised / bite	Back	269169002	Open wound of back (disorder)	S318
Soft tissue inj / wound	Wound : lac / incised / bite	Thorax	127314000	Open wound of chest wall (disorder)	S219
Soft tissue inj / wound	Wound : lac / incised / bite	Abdomen	274170000	Open wound of abdominal wall (disorder)	S311
Soft tissue inj / wound	Wound : lac / incised / bite	Perineum	210484005	Open wound of perineum (disorder)	S310
Soft tissue inj / wound	Sprain / ligament injury	Cervical spine	209557005	Neck sprain (disorder)	S136
Soft tissue inj / wound	Sprain / ligament injury	Thoracic spine	274162005	Thoracic back sprain (disorder)	S233
Soft tissue inj / wound	Sprain / ligament injury	Lumbar spine	209565008	Lumbar sprain (disorder)	S335
Soft tissue inj / wound	Sprain / ligament injury	Shoulder joint	3199001	Sprain of shoulder (disorder)	S434
Soft tissue inj / wound	Sprain / ligament injury	Elbow joint	263128001	Sprain of ligament of elbow (disorder)	S534
Soft tissue inj / wound	Sprain / ligament injury	Wrist joint	70704007	Sprain of wrist (disorder)	S635
Soft tissue inj / wound	Sprain / ligament injury	Hand	87778004	Sprain of hand (disorder)	S637
Soft tissue inj / wound	Sprain / ligament injury	Thumb	263130004	Sprain of ligament of thumb (disorder)	S636
Soft tissue inj / wound	Sprain / ligament injury	Finger	263129009	Sprain of ligament of finger (disorder)	S636
Soft tissue inj / wound	Sprain / ligament injury	Hip joint	17883008	Sprain of hip (disorder)	S731
Soft tissue inj / wound	Sprain / ligament injury	Knee joint	54888009	Sprain of knee (disorder)	S836
Soft tissue inj / wound	Sprain / ligament injury	Ankle joint	44465007	Sprain of ankle (disorder)	S934
Soft tissue inj / wound	Sprain / ligament injury	Foot	49388007	Sprain of foot (disorder)	S936
Soft tissue inj / wound	Sprain / ligament injury	Toe	262998001	Sprain of toe joint (disorder)	S935
Soft tissue inj / wound	Bruise / contusion / abrasion	Head	283025007	Superficial injury of head (disorder)	S009
Soft tissue inj / wound	Bruise / contusion / abrasion	Face	125668004	Contusion of face (disorder)	S008
Soft tissue inj / wound	Bruise / contusion / abrasion	Nose	60897004	Contusion of nose (disorder)	S003
Soft tissue inj / wound	Bruise / contusion / abrasion	Ear	50228009	Contusion of ear (disorder)	S004
Soft tissue inj / wound	Bruise / contusion / abrasion	Neck	274182009	Superficial injury of neck (disorder)	S109
Soft tissue inj / wound	Bruise / contusion / abrasion	Thorax	274187003	Superficial injury of chest (disorder)	S208
Soft tissue inj / wound	Bruise / contusion / abrasion	Back	274184005	Superficial injury of back (disorder)	S204
Soft tissue inj / wound	Bruise / contusion / abrasion	Abdomen	274183004	Superficial injury of abdominal wall (disorder)	S308
Soft tissue inj / wound	Bruise / contusion / abrasion	Perineum	274188008	Superficial injury of perineum (disorder)	S308
Soft tissue inj / wound	Bruise / contusion / abrasion	Pelvic region	283037009	Superficial injury of pelvic region (disorder)	S309
Soft tissue inj / wound	Bruise / contusion / abrasion	Shoulder	274191008	Superficial injury of shoulder (disorder)	S409
Soft tissue inj / wound	Bruise / contusion / abrasion	Upper arm	283031005	Superficial injury of upper arm (disorder)	S409
Soft tissue inj / wound	Bruise / contusion / abrasion	Elbow	283032003	Superficial injury of elbow (disorder)	S509
Soft tissue inj / wound	Bruise / contusion / abrasion	Forearm	283033008	Superficial injury of forearm (disorder)	S509
Soft tissue inj / wound	Bruise / contusion / abrasion	Wrist	274192001	Superficial injury of wrist (disorder)	S609
Soft tissue inj / wound	Bruise / contusion / abrasion	Hand	283034002	Superficial injury of hand (disorder)	S609
Soft tissue inj / wound	Bruise / contusion / abrasion	Thumb	274194000	Superficial injury of thumb (disorder)	S609
Soft tissue inj / wound	Bruise / contusion / abrasion	Finger	274193006	Superficial injury of finger (disorder)	S609
Soft tissue inj / wound	Bruise / contusion / abrasion	Hip	274196003	Superficial injury of hip (disorder)	S709
Soft tissue inj / wound	Bruise / contusion / abrasion	Thigh	274198002	Superficial injury of thigh (disorder)	S709
Soft tissue inj / wound	Bruise / contusion / abrasion	Knee	283040009	Superficial injury of knee (disorder)	S809
Soft tissue inj / wound	Bruise / contusion / abrasion	Lower leg	283041008	Superficial injury of lower leg (disorder)	S809
Soft tissue inj / wound	Bruise / contusion / abrasion	Ankle	274195004	Superficial injury of ankle (disorder)	S909
Soft tissue inj / wound	Bruise / contusion / abrasion	Foot	274199005	Superficial injury of foot (disorder)	S909
Soft tissue inj / wound	Bruise / contusion / abrasion	Toe	274200008	Superficial injury of toe (disorder)	S909
Soft tissue inj / wound	Muscle injury	Neck	360450007	Strain of neck muscle (disorder)	M626
Soft tissue inj / wound	Muscle injury	Upper back	812501000000108	Injury of muscle of upper back (disorder)	S290
Soft tissue inj / wound	Muscle injury	Lower back	737254001	Injury of muscle of lower back (disorder)	S390
Soft tissue inj / wound	Muscle injury	Shoulder	724905004	Injury of muscle at shoulder level (disorder)	S469
Soft tissue inj / wound	Muscle injury	Upper arm	724908002	Injury of muscle at upper arm level (disorder)	S469
Soft tissue inj / wound	Muscle injury	Forearm	724940003	Injury of muscle at forearm level (disorder)	S568
Soft tissue inj / wound	Muscle injury	Hand	812721000000109	Injury of muscle of hand (disorder)	S669
Soft tissue inj / wound	Muscle injury	Thigh	812741000000102	Injury of muscle of thigh (disorder)	S764
Soft tissue inj / wound	Muscle injury	Lower Leg	812751000000104	Injury of muscle of lower leg (disorder)	S869
Soft tissue inj / wound	Muscle injury	Foot	812761000000101	Injury of muscle of foot (disorder)	S969
Soft tissue inj / wound	Tendon injury	Shoulder joint	813331000000101	Injury of tendon of shoulder joint (disorder)	S469
Soft tissue inj / wound	Tendon injury	Elbow joint	813101000000105	Injury of tendon of elbow joint (disorder)	S568
Soft tissue inj / wound	Tendon injury	Wrist joint	813111000000107	Injury of tendon of wrist joint (disorder)	S669
Soft tissue inj / wound	Tendon injury	Hand	262971000	Tendon injury - hand (disorder)	S669
Soft tissue inj / wound	Tendon injury	Thumb	813231000000107	Injury of tendon of thumb (disorder)	S669
Soft tissue inj / wound	Tendon injury	Finger	813121000000101	Injury of tendon of finger (disorder)	S669
Soft tissue inj / wound	Tendon injury	Patellar tendon	209508007	Strain of patellar tendon (disorder)	S761
Soft tissue inj / wound	Tendon injury	Achilles tendon	22817005	Strain of Achilles tendon (disorder)	S860
Soft tissue inj / wound	Tendon injury	Ankle	828981000000104	Injury of tendon of ankle (disorder)	S969
Soft tissue inj / wound	Tendon injury	Foot	813311000000109	Injury of tendon of foot (disorder)	S969
Soft tissue inj / wound	Tendon injury	Toe	813321000000103	Injury of tendon of toe (disorder)	S969
Soft tissue inj / wound	Crush injury	Head	262576002	Crushing injury of skull and intracranial contents (disorder)	S078
Soft tissue inj / wound	Crush injury	Face	90465004	Crushing injury of face (disorder)	S070
Soft tissue inj / wound	Crush injury	Traumatic asphyxiation	386732003	Traumatic asphyxiation (event)	T71X
Soft tissue inj / wound	Crush injury	Neck	50001009	Crushing injury of neck (disorder)	S179
Soft tissue inj / wound	Crush injury	Thorax	33847006	Crushing injury of chest (disorder)	S280
Soft tissue inj / wound	Crush injury	Back	59038002	Crushing injury of back (disorder)	S381
Soft tissue inj / wound	Crush injury	Abdomen	68565009	Crushing injury of abdomen (disorder)	S381
Soft tissue inj / wound	Crush injury	Pelvis	283859007	Crush injury of pelvic region (disorder)	S381
Soft tissue inj / wound	Crush injury	Hand	50793006	Crushing injury of hand (disorder)	S678
Soft tissue inj / wound	Crush injury	Thumb	283858004	Crush injury of thumb (disorder)	S670
Soft tissue inj / wound	Crush injury	Finger	10380004	Crushing injury of finger (disorder)	S670
Soft tissue inj / wound	Crush injury	Shoulder	2591000	Crushing injury of shoulder region (disorder)	S470
Soft tissue inj / wound	Crush injury	Upper arm	19180002	Crushing injury of upper arm (disorder)	S470
Soft tissue inj / wound	Crush injury	Forearm	111693009	Crushing injury of forearm (disorder)	S579
Soft tissue inj / wound	Crush injury	Thigh	74270009	Crushing injury of thigh (disorder)	S771
Soft tissue inj / wound	Crush injury	Lower leg	40874009	Crushing injury of lower leg (disorder)	S878
Soft tissue inj / wound	Crush injury	Ankle	65896005	Crushing injury of ankle (disorder)	S970
Soft tissue inj / wound	Crush injury	Foot	43422002	Crushing injury of foot (disorder)	S978
Soft tissue inj / wound	Crush injury	Toe	74682007	Crushing injury of toe (disorder)	S971
Soft tissue inj / wound	Degloving injury	Head	82271004	Injury of head (disorder)	S099
Soft tissue inj / wound	Degloving injury	Neck	283843007	Degloving injury of neck (disorder)	S119
Soft tissue inj / wound	Degloving injury	Thorax	210408006	Degloving injury chest wall (disorder)	S219
Soft tissue inj / wound	Degloving injury	Back	210417006	Degloving injury back (disorder)	S310
Soft tissue inj / wound	Degloving injury	Abdomen	283846004	Degloving injury of abdomen (disorder)	S318
Soft tissue inj / wound	Degloving injury	Perineum	283848003	Degloving injury of perineum (disorder)	S315
Soft tissue inj / wound	Degloving injury	Buttock	210422006	Degloving injury buttock (disorder)	S310
Soft tissue inj / wound	Degloving injury	Shoulder	210524009	Degloving injury, shoulder area (disorder)	S410
Soft tissue inj / wound	Degloving injury	Upper arm	210527002	Degloving injury, upper arm (disorder)	S411
Soft tissue inj / wound	Degloving injury	Forearm	210553005	Degloving injury, forearm (disorder)	S519
Soft tissue inj / wound	Degloving injury	Hand	210571003	Degloving injury of hand (disorder)	S619
Soft tissue inj / wound	Degloving injury	Thumb	210604001	Degloving injury of thumb (disorder)	S610
Soft tissue inj / wound	Degloving injury	Finger	210597009	Degloving injury of finger (disorder)	S610
Soft tissue inj / wound	Degloving injury	Thigh	210678002	Degloving injury of thigh (disorder)	S711
Soft tissue inj / wound	Degloving injury	Lower leg	210702006	Degloving injury of lower leg (disorder)	S819
Soft tissue inj / wound	Degloving injury	Ankle	210703001	Degloving injury, ankle (disorder)	S910
Soft tissue inj / wound	Degloving injury	Foot	210720002	Degloving injury of foot (disorder)	S913
Soft tissue inj / wound	Degloving injury	Toe	210732003	Degloving injury toe (disorder)	S911
Soft tissue inj / wound	Burn	Head	262581006	Head burn (disorder)	T200
Soft tissue inj / wound	Burn	Eye	274205003	Burn of eye region (disorder)	T269
Soft tissue inj / wound	Burn	Face	262582004	Burn of face (disorder)	T200
Soft tissue inj / wound	Burn	Airway	284188001	Burn of respiratory tract (disorder)	T273
Soft tissue inj / wound	Burn	Neck	60713008	Burn of neck (disorder)	T200
Soft tissue inj / wound	Burn	Trunk	52405000	Burn of trunk (disorder)	T210
Soft tissue inj / wound	Burn	Perineum	284219006	Burn of perineum (disorder)	T210
Soft tissue inj / wound	Burn	Buttock	284223003	Burn of buttock (disorder)	T210
Soft tissue inj / wound	Burn	Shoulder	57143002	Burn of shoulder (disorder)	T220
Soft tissue inj / wound	Burn	Upper arm	14261008	Burn of upper arm (disorder)	T220
Soft tissue inj / wound	Burn	Elbow	18084001	Burn of elbow (disorder)	T220
Soft tissue inj / wound	Burn	Forearm	80827001	Burn of forearm (disorder)	T220
Soft tissue inj / wound	Burn	Hand	14893008	Burn of hand (disorder)	T230
Soft tissue inj / wound	Burn	Thumb	64090007	Burn of thumb (disorder)	T230
Soft tissue inj / wound	Burn	Finger	31946005	Burn of two OR more fingers not including thumb (disorder)	T230
Soft tissue inj / wound	Burn	Thigh	6132001	Burn of thigh (disorder)	T240
Soft tissue inj / wound	Burn	Knee	19684007	Burn of knee (disorder)	T240
Soft tissue inj / wound	Burn	Lower Leg	37696000	Burn of lower leg (disorder)	T240
Soft tissue inj / wound	Burn	Foot	11980003	Burn of foot (disorder)	T250
Soft tissue inj / wound	Burn	Toe	88374002	Burn of toe (disorder)	T250
Fracture / dislocation	Closed fracture	Skull	371162008	Closed fracture of skull (disorder)	S0290
Fracture / dislocation	Closed fracture	Nose	81639003	Closed fracture of nasal bones (disorder)	S0220
Fracture / dislocation	Closed fracture	Facial bones / mandible	430984009	Closed fracture of facial bone (disorder)	S0290
Fracture / dislocation	Closed fracture	Sternum	66112004	Closed fracture of sternum (disorder)	S2220
Fracture / dislocation	Closed fracture	Rib (s)	60667009	Closed fracture of rib (disorder)	S2230
Fracture / dislocation	Closed fracture	Cervical spine	269062008	Closed fracture of cervical spine (disorder)	S1290
Fracture / dislocation	Closed fracture	Thoracic spine	207938004	Closed fracture thoracic vertebra (disorder)	S2200
Fracture / dislocation	Closed fracture	Lumbar spine	207957008	Closed fracture lumbar vertebra (disorder)	S3200
Fracture / dislocation	Closed fracture	Pubic rami	13695006	Fracture of pubic rami (disorder)	S3250
Fracture / dislocation	Closed fracture	Sacrum	207974008	Closed fracture sacrum (disorder)	S3210
Fracture / dislocation	Closed fracture	Coccyx	766775007	Closed fracture of coccyx (disorder)	S3220
Fracture / dislocation	Closed fracture	Pelvis	91037003	Closed fracture of pelvis (disorder)	S3280
Fracture / dislocation	Closed fracture	Clavicle	33173003	Closed fracture of clavicle (disorder)	S4200
Fracture / dislocation	Closed fracture	Scapula	29749002	Closed fracture of scapula (disorder)	S4210
Fracture / dislocation	Closed fracture	Humerus	43295006	Closed fracture of humerus (disorder)	S4230
Fracture / dislocation	Closed fracture	Elbow	302222008	Elbow fracture - closed (disorder)	S5200
Fracture / dislocation	Closed fracture	Radius	111640008	Closed fracture of radius (disorder)	S5230
Fracture / dislocation	Closed fracture	Ulna	71555008	Closed fracture of ulna (disorder)	S5220
Fracture / dislocation	Closed fracture	Radius AND ulna	53627009	Closed fracture of radius and ulna (disorder)	S5240
Fracture / dislocation	Closed fracture	Monteggia (frac ulna : disloc rad)	29045004	Closed Monteggia's fracture (disorder)	S5200
Fracture / dislocation	Closed fracture	Galeazzi (frac rad : disloc ulna)	208322000	Closed Galeazzi fracture (disorder)	S5250
Fracture / dislocation	Closed fracture	Scaphoid	208371005	Closed fracture scaphoid, waist, transverse (disorder)	S6200
Fracture / dislocation	Closed fracture	Carpal bones	9468002	Closed fracture of carpal bone (disorder)	S6210
Fracture / dislocation	Closed fracture	Hand	208394006	Closed fracture of metacarpal bone (disorder)	S6230
Fracture / dislocation	Closed fracture	Thumb metacarpal	208403005	Closed fracture of thumb metacarpal (disorder)	S6250
Fracture / dislocation	Closed fracture	Thumb phalanx	704213001	Closed fracture of phalanx of thumb (disorder)	S6260
Fracture / dislocation	Closed fracture	Finger	24424003	Closed fracture of phalanx of finger (disorder)	S6260
Fracture / dislocation	Closed fracture	Hip (NoF)	359817006	Closed fracture of hip (disorder)	S7200
Fracture / dislocation	Closed fracture	Femur (not NoF)	25415003	Closed fracture of femur (disorder)	S7290
Fracture / dislocation	Closed fracture	Knee	428151000	Closed fracture of bone of knee joint (disorder)	S8210
Fracture / dislocation	Closed fracture	Patella	80756009	Closed fracture of patella (disorder)	S8200
Fracture / dislocation	Closed fracture	Tibia (not ankle)	447139008	Closed fracture of tibia (disorder)	S8220
Fracture / dislocation	Closed fracture	Fibula (not ankle)	447395005	Closed fracture of fibula (disorder)	S8240
Fracture / dislocation	Closed fracture	Tibia AND fibula (not ankle)	413877007	Closed fracture of tibia and fibula (disorder)	S8270
Fracture / dislocation	Closed fracture	Ankle	42188001	Closed fracture of ankle (disorder)	S8280
Fracture / dislocation	Closed fracture	Heel	64665009	Closed fracture of calcaneus (disorder)	S9200
Fracture / dislocation	Closed fracture	Foot	342070009	Closed fracture of foot (disorder)	S9290
Fracture / dislocation	Closed fracture	Toe	81576005	Closed fracture of phalanx of foot (disorder)	S9250
Fracture / dislocation	Open fracture	Skull	371161001	Open fracture of skull (disorder)	S0291
Fracture / dislocation	Open fracture	Facial bones / mandible	111609001	Open fracture of facial bones (disorder)	S0291
Fracture / dislocation	Open fracture	Nose	40613008	Open fracture of nasal bones (disorder)	S0220
Fracture / dislocation	Open fracture	Sternum	87225004	Open fracture of sternum (disorder)	S2221
Fracture / dislocation	Open fracture	Rib (s)	45910007	Open fracture of rib (disorder)	S2231
Fracture / dislocation	Open fracture	Cervical spine	269070003	Open fracture of cervical spine (disorder)	S1291
Fracture / dislocation	Open fracture	Thoracic spine	207949005	Open fracture thoracic vertebra (disorder)	S2201
Fracture / dislocation	Open fracture	Lumbar spine	207965006	Open fracture lumbar vertebra (disorder)	S3201
Fracture / dislocation	Open fracture	Sacrum	207977001	Open fracture sacrum (disorder)	S3211
Fracture / dislocation	Open fracture	Coccyx	767262002	Open fracture of coccyx (disorder)	S3220
Fracture / dislocation	Open fracture	Pelvis	15474008	Open fracture of pelvis (disorder)	S3281
Fracture / dislocation	Open fracture	Clavicle	111637008	Open fracture of clavicle (disorder)	S4201
Fracture / dislocation	Open fracture	Scapula	47864008	Open fracture of scapula (disorder)	S4211
Fracture / dislocation	Open fracture	Humerus	89294002	Open fracture of humerus (disorder)	S4231
Fracture / dislocation	Open fracture	Elbow	302232001	Elbow fracture - open (disorder)	S5201
Fracture / dislocation	Open fracture	Radius	42945005	Open fracture of radius (disorder)	S5231
Fracture / dislocation	Open fracture	Ulna	37449000	Open fracture of ulna (disorder)	S5221
Fracture / dislocation	Open fracture	Radius AND ulna	81966000	Open fracture of radius and ulna (disorder)	S5251
Fracture / dislocation	Open fracture	Monteggia (frac ulna : disloc rad)	34578006	Open Monteggia's fracture (disorder)	S5201
Fracture / dislocation	Open fracture	Galeazzi (frac rad : disloc ulna)	208341002	Open Galeazzi fracture (disorder)	S5231
Fracture / dislocation	Open fracture	Carpal bones (wrist)	29014003	Open fracture of carpal bone (disorder)	S6211
Fracture / dislocation	Open fracture	Hand	1370007	Open fracture of metacarpal bone (disorder)	S6251
Fracture / dislocation	Open fracture	Thumb metacarpal	208420009	Open fracture of thumb metacarpal (disorder)	S6261
Fracture / dislocation	Open fracture	Thumb phalanx	704236005	Open fracture of phalanx of thumb (disorder)	S6251
Fracture / dislocation	Open fracture	Finger	21698002	Open fracture of phalanx of finger (disorder)	S6261
Fracture / dislocation	Open fracture	Hip (NoF)	361118003	Open fracture of hip (disorder)	S7201
Fracture / dislocation	Open fracture	Femur (not NoF)	28576007	Open fracture of femur (disorder)	S8211
Fracture / dislocation	Open fracture	Knee	428019004	Open fracture of bone of knee joint (disorder)	S8281
Fracture / dislocation	Open fracture	Patella	111643005	Open fracture of patella (disorder)	S8201
Fracture / dislocation	Open fracture	Tibia (not ankle)	446979005	Open fracture of tibia (disorder)	S8221
Fracture / dislocation	Open fracture	Fibula (not ankle)	447017008	Open fracture of fibula (disorder)	S8271
Fracture / dislocation	Open fracture	Tibia AND fibula	414943006	Open fracture of tibia and fibula (disorder)	S8221
Fracture / dislocation	Open fracture	Ankle	48187004	Open fracture of ankle (disorder)	S8281
Fracture / dislocation	Open fracture	Calcaneum	24948002	Open fracture of calcaneus (disorder)	S9201
Fracture / dislocation	Open fracture	Foot	367527001	Open fracture of foot (disorder)	S9291
Fracture / dislocation	Open fracture	Toe	74395007	Open fracture of phalanx of foot (disorder)	S9251
Fracture / dislocation	Dislocation	Cervical spine	44264009	Traumatic dislocation of joint of cervical vertebra (disorder)	S131
Fracture / dislocation	Dislocation	Thoracic spine	129165008	Traumatic dislocation of joint of thoracic vertebra (disorder)	S231
Fracture / dislocation	Dislocation	Lumbar spine	129166009	Traumatic dislocation of joint of lumbar vertebra (disorder)	S331
Fracture / dislocation	Dislocation	Sternoclavicular joint	263009006	Dislocation of sternoclavicular joint (disorder)	S432
Fracture / dislocation	Dislocation	Shoulder joint	125615005	Traumatic dislocation of shoulder region (disorder)	S430
Fracture / dislocation	Dislocation	Elbow joint	417558002	Dislocation of elbow joint (disorder)	S531
Fracture / dislocation	Dislocation	Wrist	824071000000106	Traumatic Dislocation of intercarpal joint (disorder)	S630
Fracture / dislocation	Dislocation	Hand	281503004	Dislocation of carpometacarpal joint (disorder)	S630
Fracture / dislocation	Dislocation	Thumb	125620005	Traumatic Dislocation of joint of thumb (disorder)	S631
Fracture / dislocation	Dislocation	Finger	125619004	Traumatic dislocation of joint of finger (disorder)	S631
Fracture / dislocation	Dislocation	Hip (prosthetic joint)	314201008	Dislocation of hip joint prosthesis (disorder)	T840
Fracture / dislocation	Dislocation	Hip (natural joint)	125621009	Traumatic dislocation of hip joint (disorder)	S730
Fracture / dislocation	Dislocation	Knee joint	58320001	Traumatic dislocation of knee joint (disorder)	S831
Fracture / dislocation	Dislocation	Patella	263029007	Dislocation of patellofemoral joint (disorder)	S830
Fracture / dislocation	Dislocation	Ankle joint	125622002	Traumatic dislocation of ankle joint (disorder)	S930
Fracture / dislocation	Dislocation	Foot	208986008	Dislocation or subluxation of foot (disorder)	S933
Fracture / dislocation	Dislocation	Toe	263030002	Dislocation of toe joint (disorder)	S931
Trauma / FB	Head injury	Minor traumatic brain injury : no LOC	127302008	Traumatic brain injury with no loss of consciousness (disorder)	S060
Trauma / FB	Head injury	Minor traumatic brain injury : LOC less than 30s	127299008	Traumatic brain injury with brief loss of consciousness (disorder)	S060
Trauma / FB	Head injury	Minor traumatic brain injury : LOC more than 30s	127300000	Traumatic brain injury with moderate loss of consciousness (disorder)	S069
Trauma / FB	Head injury	Post concussion syndrome (more than 1 day post incident)	40425004	Postconcussion syndrome (disorder)	F072
Trauma / FB	Head injury	Subdural hematoma	262952002	Traumatic intracranial subdural hematoma (disorder)	S069
Trauma / FB	Head injury	Extradural haematoma	262949005	Traumatic intracranial extradural hematoma (disorder)	S064
Trauma / FB	Head injury	Traumatic subarachnoid haemorrhage	262955000	Traumatic intracranial subarachnoid hemorrhage (disorder)	S066
Trauma / FB	Head injury	Traumatic intracerebral haemorrhage	450418003	Cerebral hemorrhage following injury (disorder)	S063
Trauma / FB	Head injury	Diffuse axonal injury	262693007	Diffuse brain injury (disorder)	S062
Trauma / FB	Head injury	Contusion of brain	34663006	Contusion of brain (disorder)	S062
Trauma / FB	Head injury	Moderate traumatic brain injury (GCS less than 13)	314661000	Moderate head injury (disorder)	S069
Trauma / FB	Head injury	Severe traumatic brain injury (GCS less than 9)	314662007	Major head injury (disorder)	S069
Trauma / FB	Dental injury	Fracture of tooth (simple)	42744004	Broken tooth without complication (disorder)	S025
Trauma / FB	Dental injury	Fracture of tooth (complex)	58411009	Broken tooth with complication (disorder)	S025
Trauma / FB	Dental injury	Loose tooth / teeth	109678002	Extrusive luxation of tooth (disorder)	S032
Trauma / FB	Dental injury	Tooth / teeth removed from socket	109671008	Complete avulsion of tooth (disorder)	S032
Trauma / FB	Neck injury	Airway injury	125588009	Injury of larynx (disorder)	S198
Trauma / FB	Neck injury	Vascular injury	262937009	Injury to blood vessel of neck (disorder)	S159
Trauma / FB	Thoracic injury	Traumatic pneumothorax	90070003	Traumatic pneumothorax (disorder)	S270
Trauma / FB	Thoracic injury	Tension pneumothorax	233645004	Tension pneumothorax (disorder)	J930
Trauma / FB	Thoracic injury	Flail chest	78011002	Flail chest (disorder)	S225
Trauma / FB	Thoracic injury	Open chest wound	127315004	Sucking chest wound (disorder)	S2291
Trauma / FB	Thoracic injury	Haemopneumothorax	42434002	Traumatic pneumohemothorax (disorder)	S272
Trauma / FB	Thoracic injury	Massive haemothorax	42458003	Traumatic hemothorax (disorder)	S271
Trauma / FB	Thoracic injury	Lung contusion	262784001	Contusion of lung (disorder)	S273
Trauma / FB	Thoracic injury	Injury of heart	86175003	Injury of heart (disorder)	S269
Trauma / FB	Thoracic injury	Injury of thoracic aorta	59568004	Injury of thoracic aorta (disorder)	S250
Trauma / FB	Abdominal injury	Injury of bowel	125625000	Injury of intestine (disorder)	S364
Trauma / FB	Abdominal injury	Injury of spleen	23589004	Injury of spleen (disorder)	S360
Trauma / FB	Abdominal injury	Injury of liver	39400004	Injury of liver (disorder)	S361
Trauma / FB	Abdominal injury	Injury of stomach	125626004	Injury of stomach (disorder)	S363
Trauma / FB	Abdominal injury	Injury of pancreas	61823004	Injury of pancreas (disorder)	S362
Trauma / FB	Abdominal injury	Injury of abdominal aorta	10392004	Injury of abdominal aorta (disorder)	S350
Trauma / FB	Abdominal injury	Injury of kidney	40095003	Injury of kidney (disorder)	S370
Trauma / FB	Abdominal injury	Injury of bladder	77165001	Injury of bladder (disorder)	S372
Trauma / FB	Abdominal injury	Abdominal trauma in pregnancy	426997005	Traumatic injury during pregnancy (disorder)	Z359
Trauma / FB	Amputation / partial amputation	Ear	210305005	Traumatic amputation of ear (disorder)	S081
Trauma / FB	Amputation / partial amputation	Nose	722704008	Traumatic amputation of nose (disorder)	S088
Trauma / FB	Amputation / partial amputation	Tongue	813131000000104	Traumatic amputation of tongue (disorder)	S088
Trauma / FB	Amputation / partial amputation	Shoulder	210649003	Traumatic amputation, through shoulder (disorder)	S480
Trauma / FB	Amputation / partial amputation	Upper arm	210650003	Traumatic amputation, above elbow (disorder)	S481
Trauma / FB	Amputation / partial amputation	Forearm	210642007	Traumatic amputation, below elbow (disorder)	S581
Trauma / FB	Amputation / partial amputation	Hand	95856002	Traumatic amputation of hand (disorder)	S689
Trauma / FB	Amputation / partial amputation	Thumb	210611002	Traumatic amputation of thumb (disorder)	S680
Trauma / FB	Amputation / partial amputation	Finger	95855003	Traumatic amputation of finger (disorder)	S681
Trauma / FB	Amputation / partial amputation	Nail (fingernail / toenail)	1097401000000107	Traumatic avulsion of nail (disorder)	S609
Trauma / FB	Amputation / partial amputation	Genital	211548006	Traumatic amputation of external genital organs (disorder)	S382
Trauma / FB	Amputation / partial amputation	Hip	210762009	Traumatic amputation, through hip (disorder)	S780
Trauma / FB	Amputation / partial amputation	Femur	824061000000104	Traumatic amputation above knee (disorder)	S781
Trauma / FB	Amputation / partial amputation	Tibia / fibula	812431000000103	Traumatic amputation below knee (disorder)	S881
Trauma / FB	Amputation / partial amputation	Foot	95859009	Traumatic amputation of foot (disorder)	S984
Trauma / FB	Amputation / partial amputation	Toe	95858001	Traumatic amputation of toe (disorder)	S981
Trauma / FB	Foreign body	Under skin	93458008	Foreign body in skin (disorder)	T815
Trauma / FB	Foreign body	In wound	213282006	Foreign body left in wound (disorder)	T815
Trauma / FB	Foreign body	Ear canal	75441006	Foreign body in ear (disorder)	T16
Trauma / FB	Foreign body	Nose	74699008	Foreign body in nose (disorder)	T171
Trauma / FB	Foreign body	Respiratory tract	262599003	Foreign body in respiratory tract (disorder)	T179
Trauma / FB	Foreign body	Alimentary tract	33334006	Foreign body in digestive tract (disorder)	T189
Trauma / FB	Foreign body	Vulva / vagina	34124000	Foreign body in vagina (disorder)	T192
Trauma / FB	Foreign body	Penis	73830004	Foreign body in penis (disorder)	T199
Trauma / FB	Foreign body	Rectum	70176004	Foreign body in rectum (disorder)	T185
Trauma / FB	Foreign body	Ring too tight on digit / extremity	248406004	Ring tight on fingers (finding)	S699
Trauma / FB	Complication of injury	Injury of blood vessel	57662003	Injury of blood vessel (disorder)	T145
Trauma / FB	Complication of injury	Injury of nerve	57182000	Nerve injury (disorder)	T144
Trauma / FB	Complication of injury	Spinal cord injury	90584004	Spinal cord injury (disorder)	T093
Trauma / FB	Complication of injury	Injury of tendon	240037007	Tendon injury (disorder)	T146
Trauma / FB	Complication of injury	Rhabdomyolysis	240131006	Rhabdomyolysis (disorder)	M628
Trauma / FB	Complication of injury	Compartment syndrome	111245009	Compartment syndrome (disorder)	T796
Medical	Cardiac	Acute coronary syndrome (ACS)	394659003	Acute coronary syndrome (disorder)	I129
Medical	Cardiac	Myocardial infarction (STEMI)	401303003	Acute ST segment elevation myocardial infarction (disorder)	I219
Medical	Cardiac	Myocardial infarction (NSTEMI)	401314000	Acute non-ST segment elevation myocardial infarction (disorder)	I219
Medical	Cardiac	Angina (unstable)	4557003	Preinfarction syndrome (disorder)	I200
Medical	Cardiac	Angina (stable)	233819005	Stable angina (disorder)	I209
Medical	Cardiac	Congestive cardiac failure	42343007	Congestive heart failure (disorder)	I500
Medical	Cardiac	Left ventricular failure	85232009	Left heart failure (disorder)	I501
Medical	Cardiac	Acute pulmonary oedema	40541001	Acute pulmonary edema (disorder)	J81
Medical	Cardiac	Cardiogenic shock	89138009	Cardiogenic shock (disorder)	R570
Medical	Cardiac	Postural hypotension	28651003	Orthostatic hypotension (disorder)	I951
Medical	Cardiac	Vasovagal syncope	398665005	Vasovagal syncope (disorder)	R55
Medical	Cardiac	Micturition syncope	234168001	Micturition syncope (disorder)	R55
Medical	Cardiac	Hypertension	38341003	Hypertensive disorder, systemic arterial (disorder)	I10
Medical	Cardiac	Pulmonary hypertension	70995007	Pulmonary hypertension (disorder)	I270
Medical	Cardiac	Malignant hypertension	70272006	Malignant hypertension (disorder)	I10
Medical	Cardiac	Heart valve disorder	368009	Heart valve disorder (disorder)	I079
Medical	Cardiac	Pericarditis	3238004	Pericarditis (disorder)	I319
Medical	Cardiac	Pericardial effusion	373945007	Pericardial effusion (disorder)	I319
Medical	Cardiac	Myocarditis	50920009	Myocarditis (disorder)	I409
Medical	Cardiac	Endocarditis	56819008	Endocarditis (disorder)	I38
Medical	Cardiac	Cardiomyopathy	85898001	Cardiomyopathy (disorder)	I429
Medical	Cardiac	Postural orthostatic tachycardia syndrome	371073003	Postural orthostatic tachycardia syndrome (disorder)	I951
Medical	Cardiac electrical	Atrial fibrillation / flutter	49436004	Atrial fibrillation (disorder)	I48
Medical	Cardiac electrical	Supraventricular tachycardia	6456007	Supraventricular tachycardia (disorder)	I471
Medical	Cardiac electrical	Multifocal atrial tachycardia	49982000	Multifocal atrial tachycardia (disorder)	R000
Medical	Cardiac electrical	Ventricular tachycardia	25569003	Ventricular tachycardia (disorder)	I472
Medical	Cardiac electrical	Ventricular extrasystole	29717002	Premature beats (disorder)	I494
Medical	Cardiac electrical	Heart block : first degree	270492004	First degree atrioventricular block (disorder)	I440
Medical	Cardiac electrical	Heart block : second degree : Mobitz type I	54016002	Mobitz type I incomplete atrioventricular block (disorder)	I441
Medical	Cardiac electrical	Heart block : second degree : Mobitz type II	28189009	Mobitz type II atrioventricular block (disorder)	I441
Medical	Cardiac electrical	Heart block : third degree (complete)	27885002	Complete atrioventricular block (disorder)	I442
Medical	Cardiac electrical	Right bundle branch block	59118001	Right bundle branch block (disorder)	I451
Medical	Cardiac electrical	Left bundle branch block	63467002	Left bundle branch block (disorder)	I447
Medical	Cardiac electrical	Bifasicular block	74021003	Bifascicular block (disorder)	I452
Medical	Cardiac electrical	Trifasicular block	86014007	Trifascicular block (disorder)	I453
Medical	Cardiac electrical	Conduction disorder / heart block	418341009	Atrioventricular conduction disorder (disorder)	I459
Medical	Cardiac electrical	Sinus node dysfunction	36083008	Sick sinus syndrome (disorder)	I495
Medical	Cardiac electrical	Bradycardia	48867003	Bradycardia (finding)	R001
Medical	Cardiac electrical	Pre:excitation (WPW / LGL)	195060002	Ventricular pre-excitation (disorder)	I456
Medical	Cardiac electrical	Brugada syndrome	418818005	Brugada syndrome (disorder)	I498
Medical	Cardiac electrical	Long QT syndrome	9651007	Long QT syndrome (disorder)	I498
Medical	Cardiac electrical	Arrhythmia : other	44808001	Conduction disorder of the heart (disorder)	I499
Medical	Cardiac electrical	Mechanical complication of cardiac electronic device	271966006	Disorder of cardiovascular prostheses and implants (disorder)	T821
Medical	Cardiac electrical	Discharge of implantable cardiac defibrillator	431415002	Management of internal defibrillation (procedure)	T859
Medical	Cardiac electrical	Cardiac arrest	410429000	Cardiac arrest (disorder)	I469
Medical	Gastroenterology	Gastro:oesophageal reflux	235595009	Gastroesophageal reflux disease (disorder)	K219
Medical	Gastroenterology	Gastritis	4556007	Gastritis (disorder)	K297
Medical	Gastroenterology	Gastroduodenal ulcer	13200003	Peptic ulcer (disorder)	K279
Medical	Gastroenterology	Constipation	14760008	Constipation (finding)	K590
Medical	Gastroenterology	Complication of gastrostomy (PEG tube)	309773000	Complication of gastrostomy (disorder)	Y833
Medical	Gastroenterology	Upper gastrointestinal hemorrhage	37372002	Upper gastrointestinal hemorrhage (disorder)	K920
Medical	Gastroenterology	Lower gastrointestinal hemorrhage	87763006	Lower gastrointestinal hemorrhage (disorder)	K921
Medical	Gastroenterology	Oesophageal spasm	79962008	Diffuse spasm of esophagus (disorder)	K224
Medical	Gastroenterology	Oesophageal stricture	63305008	Stricture of esophagus (disorder)	K222
Medical	Gastroenterology	Ingestion of corrosive acid / alkali	418409002	Poisoning of undetermined intent caused by corrosive, acid or caustic alkali (disorder)	T549
Medical	Gastroenterology	Oesophageal perforation	23387001	Perforation of esophagus (disorder)	K223
Medical	Gastroenterology	Oesophageal varices with bleeding	17709002	Bleeding esophageal varices (disorder)	I850
Medical	Gastroenterology	Hepatitis	128241005	Inflammatory disease of liver (disorder)	K759
Medical	Gastroenterology	Chronic liver disease	328383001	Chronic liver disease (disorder)	K769
Medical	Gastroenterology	Ascites	389026000	Ascites (disorder)	R18
Medical	Gastroenterology	Hepatic failure or coma	59927004	Hepatic failure (disorder)	K729
Medical	Gastroenterology	Crohns disease	34000006	Crohn's disease (disorder)	K509
Medical	Gastroenterology	Ulcerative colitis	64766004	Ulcerative colitis (disorder)	K519
Medical	Gastroenterology	Irritable bowel syndrome	10743008	Irritable bowel syndrome (disorder)	K589
Medical	Gastroenterology	Sphincter of Oddi dysfunction	430887001	Dysfunction of sphincter of Oddi (disorder)	K834
Medical	Gastroenterology	Cyclical vomiting syndrome	18773000	Cyclical vomiting syndrome (disorder)	F505
Medical	Neuro : central	Migraine	37796009	Migraine (disorder)	G439
Medical	Neuro : central	Tension headache	398057008	Tension-type headache (disorder)	G442
Medical	Neuro : central	Cluster headache	193031009	Cluster headache syndrome (disorder)	G440
Medical	Neuro : central	Guillain-Barre syndrome	40956001	Guillain-Barré syndrome (disorder)	G610
Medical	Neuro : central	Parkinson's disease	32798002	Parkinsonism (disorder)	G239
Medical	Neuro : central	Dystonic reaction	230316009	Drug-induced acute dystonia (disorder)	G240
Medical	Neuro : central	Multiple sclerosis	24700007	Multiple sclerosis (disorder)	G35
Medical	Neuro : central	Intracranial space occupying lesion	254935002	Intracranial tumor (disorder)	D432
Medical	Neuro : central	Ventriculoperitoneal shunt : complication	371077002	Ventriculoperitoneal shunt malfunction (disorder)	Z982
Medical	Neuro : central	Postviral fatigue syndrome	51771007	postviral fatigue syndrome (disorder)	G933
Medical	Neuro : central	Other nervous system disorder (see free text)	118940003	Disorder of nervous system (disorder)	G98
Medical	Neuro : vascular	Stroke	230690007	Cerebrovascular accident (disorder)	I64
Medical	Neuro : vascular	Transient ischaemic attack	266257000	Transient ischemic attack (disorder)	G459
Medical	Neuro : vascular	Subarachnoid haemorrhage	21454007	Subarachnoid intracranial hemorrhage (disorder)	I609
Medical	Neuro : vascular	Intracerebral haemorrhage	274100004	Cerebral hemorrhage (disorder)	I619
Medical	Neuro : seizure	Epilepsy : generalised	352818000	Tonic-clonic epilepsy (disorder)	G403
Medical	Neuro : seizure	Status epilepticus	230456007	Status epilepticus (disorder)	G419
Medical	Neuro : seizure	Epilepsy : absence	79631006	Absence seizure (disorder)	G403
Medical	Neuro : seizure	Epilepsy : focal	29753000	Partial seizure (disorder)	G400
Medical	Neuro : seizure	Pseudoseizure	191714002	Dissociative convulsions (disorder)	R568
Medical	Neuro : peripheral	Carpal tunnel syndrome	57406009	Carpal tunnel syndrome (disorder)	G560
Medical	Neuro : peripheral	Meralgia parasthetica	85007004	Meralgia paresthetica (disorder)	G571
Medical	Neuro : peripheral	Horner's syndrome	12731000	Cervical sympathetic dystrophy (disorder)	G52
Medical	Neurology CN	Disorder of olfactory (I) nerve	68982002	Disorder of olfactory nerve (disorder)	G52
Medical	Neurology CN	Disorder of optic (II) nerve	77157004	Disorder of optic nerve (disorder)	G52
Medical	Neurology CN	Disorder of ophthalmic (III) nerve	60750009	Third cranial nerve disease (disorder)	G52
Medical	Neurology CN	Disorder of trochlear (IV) nerve	20610004	Fourth nerve palsy (disorder)	G52
Medical	Neurology CN	Disorder of trigeminal (V) nerve	64309007	Trigeminal nerve disorder (disorder)	G52
Medical	Neurology CN	Trigeminal (V) neuralgia	31681005	Trigeminal neuralgia (disorder)	G500
Medical	Neurology CN	Disorder of abducens (VI) nerve	398925009	Abducens nerve disorder (disorder)	G52
Medical	Neurology CN	Disorder of facial (VII) nerve	422426003	Facial nerve disorder (disorder)	G52
Medical	Neurology CN	Bell palsy	193093009	Bell's palsy (disorder)	G510
Medical	Neurology CN	Disorder of accoustic (VIII) nerve	77949003	Disorder of acoustic nerve (disorder)	G52
Medical	Neurology CN	Disorder of glossopharyngeal (IX) nerve	80962007	Disorder of glossopharyngeal nerve (disorder)	G52
Medical	Neurology CN	Disorder of vagus (X) nerve	73765005	Disorder of vagus nerve (disorder)	G52
Medical	Neurology CN	Disorder of accessory (XI) nerve	84759007	Disorder of accessory nerve (disorder)	G52
Medical	Neurology CN	Disorder of hypoglossal (XII) nerve	24777009	Disorder of hypoglossal nerve (disorder)	G52
Medical	Respiratory	Asthma	195967001	Asthma (disorder)	J459
Medical	Respiratory	Chronic obstructive pulmonary disease	13645005	Chronic obstructive lung disease (disorder)	J449
Medical	Respiratory	Pulmonary embolism	59282003	Pulmonary embolism (disorder)	I269
Medical	Respiratory	Spontaneous pneumothorax	80423007	Spontaneous pneumothorax (disorder)	J931
Medical	Respiratory	Aspiration pneumonia	422588002	Aspiration pneumonia (disorder)	J690
Medical	Respiratory	Pleural effusion	60046008	Pleural effusion (disorder)	J90
Medical	Respiratory	Empyema	58554001	Empyema of pleura (disorder)	J869
Medical	Respiratory	Respiratory failure without hypercapnia	233765002	Respiratory failure without hypercapnia (disorder)	J960
Medical	Respiratory	Respiratory failure with hypercapnia	709109004	Hypercapnic respiratory failure (disorder)	J961
Medical	Respiratory	Respiratory arrest	87317003	Respiratory arrest (disorder)	R092
Medical	Respiratory	Cystic fibrosis	190905008	Cystic fibrosis (disorder)	E849
Medical	Respiratory	Haemoptysis	66857006	Hemoptysis (finding)	R042
Medical	Haem / oncology	Anaemia	271737000	Anemia (disorder)	D649
Medical	Haem / oncology	Anaemia : iron deficiency	87522002	Iron deficiency anemia (disorder)	D509
Medical	Haem / oncology	Idiopathic thrombocytopenic purpura	32273002	Idiopathic thrombocytopenic purpura (disorder)	D693
Medical	Haem / oncology	Neutropenic sepsis	443980004	Neutropenic sepsis (disorder)	T802
Medical	Haem / oncology	Neutropenia	165517008	Neutropenia (finding)	D70
Medical	Haem / oncology	Haemophilia	90935002	Hemophilia (disorder)	D66
Medical	Haem / oncology	Bleeding / bruising tendency / coagulation defect	64779008	Blood coagulation disorder (disorder)	D689
Medical	Haem / oncology	Thrombocytopenia	302215000	Thrombocytopenic disorder (disorder)	D696
Medical	Haem / oncology	Sickle cell anaemia	127040003	Sickle cell-hemoglobin SS disease (disorder)	D571
Medical	Haem / oncology	Sickle cell crisis	417425009	Hemoglobin SS disease with crisis (disorder)	D570
Medical	Haem / oncology	Thalassaemia	40108008	Thalassemia (disorder)	D569
Medical	Haem / oncology	Haemangioma / lymphangioma	56975005	Strawberry nevus of skin (disorder)	D180
Medical	Haem / oncology	Malignant tumour	372087000	Primary malignant neoplasm (disorder)	C809
Medical	Haem / oncology	Myeloid leukaemia	188732008	Myeloid leukemia (disorder)	C929
Medical	Haem / oncology	Multiple myeloma	109989006	Multiple myeloma (disorder)	C900
Medical	Haem / oncology	Lymphoid leukaemia	188725004	Lymphoid leukemia (disorder)	C919
Medical	Haem / oncology	Lymphoma	118601006	Non-Hodgkin's lymphoma (disorder)	C859
Medical	Haem / oncology	Hodgkin's disease	118599009	Hodgkin's disease (disorder)	C819
Medical	Haem / oncology	Haematological condition not listed above	414022008	Disorder of cellular component of blood (disorder)	D759
Medical	Endocrine / metabolic	Type 1 diabetes mellitus	46635009	Diabetes mellitus type 1 (disorder)	E109
Medical	Endocrine / metabolic	Diabetic ketoacidosis	420422005	Ketoacidosis in diabetes mellitus (disorder)	E101
Medical	Endocrine / metabolic	Type 2 diabetes mellitus	44054006	Diabetes mellitus type 2 (disorder)	E119
Medical	Endocrine / metabolic	Hyperosmolar hyperglycaemic state (HHS)	310505005	Diabetic hyperosmolar non-ketotic state (disorder)	E118
Medical	Endocrine / metabolic	Hypoglycaemia	302866003	Hypoglycemia (disorder)	E162
Medical	Endocrine / metabolic	Hyperglycaemia (not DKA / HHS)	80394007	Hyperglycemia (disorder)	R739
Medical	Endocrine / metabolic	Hyperthyroidism / thyrotoxicosis	90739004	Thyrotoxicosis (disorder)	E059
Medical	Endocrine / metabolic	Hypothyroidism / myxoedema	40930008	Hypothyroidism (disorder)	E039
Medical	Endocrine / metabolic	Adrenocortical insufficiency (Addisonian crisis)	24867002	Severe adrenal insufficiency (disorder)	E272
Medical	Endocrine / metabolic	Syndrome of inappropriate anti-diuretic hormone (SIADH)	55004003	Syndrome of inappropriate vasopressin secretion (disorder)	E222
Medical	Endocrine / metabolic	Diabetes insipidus (cranial)	45369008	Neurohypophyseal diabetes insipidus (disorder)	E232
Medical	Endocrine / metabolic	Diabetes insipidus (renal)	61165007	Hereditary nephrogenic diabetes insipidus (disorder)	N251
Medical	Endocrine / metabolic	Hypokalaemia	43339004	Hypokalemia (disorder)	E876
Medical	Endocrine / metabolic	Hyperkalaemia	14140009	Hyperkalemia (disorder)	E875
Medical	Endocrine / metabolic	Hyponatraemia	89627008	Hyponatremia (disorder)	E871
Medical	Endocrine / metabolic	Hypernatraemia	39355002	Hypernatremia (disorder)	E870
Medical	Endocrine / metabolic	Hypocalcaemia	5291005	Hypocalcemia (disorder)	E835
Medical	Endocrine / metabolic	Hypercalcaemia	66931009	Hypercalcemia (disorder)	E835
Medical	Endocrine / metabolic	Hypomagnesaemia	190855004	Hypomagnesemia (disorder)	E834
Medical	Endocrine / metabolic	Other endocrine disorder (see free text)	362969004	Disorder of endocrine system (disorder)	E349
Medical	Endocrine / metabolic	Fluid electrolyte or acid-base disorder (see free text)	1860003	Fluid volume disorder (disorder)	E878
Medical	Skin and soft tissues	Dermatitis : atopic / eczema	43116000	Eczema (disorder)	L309
Medical	Skin and soft tissues	Dermatitis : contact	40275004	Contact dermatitis (disorder)	L259
Medical	Skin and soft tissues	Dermatitis : seborrhoeic	50563003	Seborrheic dermatitis (disorder)	L219
Medical	Skin and soft tissues	Urticaria	126485001	Urticaria (disorder)	L509
Medical	Skin and soft tissues	Rash : drug induced	89322006	Urticaria medicamentosa (disorder)	L500
Medical	Skin and soft tissues	Psoriasis	9014002	Psoriasis (disorder)	L409
Medical	Skin and soft tissues	Pityriasis rosea	77252004	Pityriasis rosea (disorder)	L42
Medical	Skin and soft tissues	Erythema multiforme	36715001	Erythema multiforme (disorder)	L519
Medical	Skin and soft tissues	Erythema nodosum	32861005	Erythema nodosum (disorder)	L52
Medical	Skin and soft tissues	Sunburn	403194002	Solar erythema (disorder)	L559
Medical	Skin and soft tissues	Heat rash	72658003	Prickly heat (disorder)	L740
Medical	Skin and soft tissues	Sebaceous cyst	419603000	Epidermoid cyst of skin (disorder)	L721
Medical	Skin and soft tissues	Ingrowing nail of finger or toe	400097005	Ingrowing nail (disorder)	L600
Medical	Skin and soft tissues	Bedsore / pressure sore	399912005	Pressure ulcer (disorder)	L899
Medical	Skin and soft tissues	Pyogenic granuloma	200722003	Pyogenic granuloma (disorder)	L980
Medical	Renal	Pyelonephritis	45816000	Pyelonephritis (disorder)	N12
Medical	Renal	Hydronephrosis	43064006	Hydronephrosis (disorder)	N133
Medical	Renal	Acute renal failure	14669001	Acute renal failure syndrome (disorder)	N179
Medical	Renal	Chronic renal failure	90688005	Chronic renal failure syndrome (disorder)	N185
Medical	Renal	Nephrotic syndrome	52254009	Nephrotic syndrome (disorder)	N049
Medical	Renal	Glomerulonephritis	36171008	Glomerulonephritis (disorder)	N059
Medical	Renal	Other renal system disorder (see free text)	90708001	Kidney disease (disorder)	N289
Medical	Allergy	Hayfever	367498001	Seasonal allergic rhinitis (disorder)	J301
Medical	Allergy	Anaphylaxis	39579001	Anaphylaxis (disorder)	T782
Medical	Allergy	ACEI related angioedema	403607004	Angioedema caused by angiotensin-converting-enzyme inhibitor (disorder)	T887
Medical	Allergy	Angio-oedema : hereditary C1 esterase inhibitor deficiency	41291007	Angioedema (disorder)	T783
Medical	Allergy	Angio-oedema : acquired C1 esterase inhibitor deficiency	241955009	Acquired C1 esterase inhibitor deficiency (disorder)	D841
Medical	Allergy	Scombroid toxin [ND]	83227006	Scombroid fish poisoning (disorder)	T611
Medical	Allergy	Drug reaction	62014003	Adverse reaction caused by drug (disorder)	T887
Medical	Allergy	Other allergic reaction (see free text)	609328004	Allergic disposition (disorder)	T784
Infectious disease	Respiratory	Upper respiratory tract infection	54150009	Upper respiratory infection (disorder)	J069
Infectious disease	Respiratory	Lower respiratory tract infection	50417007	Lower respiratory tract infection (disorder)	J22
Infectious disease	Respiratory	Bronchopneumonia	233604007	Pneumonia (disorder)	J189
Infectious disease	Respiratory	Lobar poneumonia	278516003	Lobar pneumonia (disorder)	J181
Infectious disease	Respiratory	Legionella pneumonia [ND]	195889001	Legionella pneumonia (disorder)	A481
Infectious disease	Respiratory	Influenza	6142004	Influenza (disorder)	A492
Infectious disease	Respiratory	Pertussis / whooping cough [ND]	27836007	Pertussis (disorder)	A379
Infectious disease	Respiratory	Acute epiglottitis	80384002	Epiglottitis (disorder)	J051
Infectious disease	Respiratory	Bacterial tracheitis	62994001	Tracheitis (disorder)	J041
Infectious disease	Respiratory	Tuberculosis [ND]	56717001	Tuberculosis (disorder)	A169
Infectious disease	Skin	Cellulitis	128045006	Cellulitis (disorder)	L039
Infectious disease	Skin	Impetigo	48277006	Impetigo (disorder)	L010
Infectious disease	Skin	Boil / abscess	31928004	Abscess of skin AND/OR subcutaneous tissue (disorder)	L029
Infectious disease	Skin	Mastitis / breast abscess	45198002	Mastitis (disorder)	N61
Infectious disease	Skin	Paronychia	71906005	Paronychia (disorder)	L030
Infectious disease	Skin	Scarlet fever (Invasive Grp A Strep) [ND]	30242009	Scarlet fever (disorder)	A38
Infectious disease	Skin	Fungal foot infection	6020002	Tinea pedis (disorder)	B353
Infectious disease	Skin	Tinea versicolour	56454009	Pityriasis versicolor (disorder)	B360
Infectious disease	Skin	Ringworm / dermatophytosis / tinea	47382004	Dermatophytosis (disorder)	B359
Infectious disease	Skin	Chickenpox / varicella	38907003	Varicella (disorder)	B019
Infectious disease	Skin	Herpes zoster infection (shingles)	309465005	Varicella-zoster virus infection (disorder)	B029
Infectious disease	Skin	Herpes simplex skin infection	240475000	Herpes simplex infection of skin (disorder)	B001
Infectious disease	Skin	Eczema herpeticum	186535001	Eczema herpeticum (disorder)	B000
Infectious disease	Skin	Hand foot and mouth disease	266108008	Hand foot and mouth disease (disorder)	B084
Infectious disease	Skin	Molluscum contagiosum	40070004	Infection caused by Molluscum contagiosum (disorder)	B081
Infectious disease	Skin	Scabies	62752005	Infestation caused by Sarcoptes (disorder)	B86
Infectious disease	Skin	Lice infestation	20848007	Infestation caused by Pediculus (disorder)	B852
Infectious disease	Skin	Viral rash	186504007	Viral disease characterized by exanthem (disorder)	A880
Infectious disease	GU / GI	Urinary tract infection	68566005	Urinary tract infectious disease (disorder)	N390
Infectious disease	GU / GI	Infectious gastroenteritis	12463005	Infectious gastroenteritis (disorder)	A090
Infectious disease	GU / GI	Infectious gastroenteritis with bloody diahorrea [ND]	95545007	Hemorrhagic diarrhea (disorder)	A099
Infectious disease	GU / GI	Oral herpes simplex	235055003	Oral herpes simplex infection (disorder)	B001
Infectious disease	GU / GI	Candidiasis	78048006	Candidiasis (disorder)	B379
Infectious disease	GU / GI	Worms	27601005	Infection caused by Class Cestoda and/or Class Trematoda and/or Phylum Nemata (disorder)	B839
Infectious disease	GU / GI	Chlamydia	105629000	Chlamydial infection (disorder)	A564
Infectious disease	GU / GI	Genital herpes	33839006	Genital herpes simplex (disorder)	A609
Infectious disease	GU / GI	Genital warts	266113007	Genital warts (disorder)	A630
Infectious disease	GU / GI	Gonorrhoea	15628003	Gonorrhea (disorder)	A549
Infectious disease	GU / GI	Trichomoniasis	56335008	Infection caused by Trichomonas (disorder)	A599
Infectious disease	GU / GI	Giardia lamblia infestation	10679007	Infection caused by Giardia lamblia (disorder)	A071
Infectious disease	Systemic / CNS	Sepsis	91302008	Sepsis (disorder)	A419
Infectious disease	Systemic / CNS	Septic shock	76571007	Septic shock (disorder)	R572
Infectious disease	Systemic / CNS	Meningococcal sepsis [ND]	23511006	Meningococcal infectious disease (disorder)	A399
Infectious disease	Systemic / CNS	Bacterial meningitis [ND]	95883001	Bacterial meningitis (disorder)	G009
Infectious disease	Systemic / CNS	Viral meningitis	58170007	Viral meningitis (disorder)	A879
Infectious disease	Systemic / CNS	Encephalitis [ND]	45170000	Encephalitis (disorder)	G049
Infectious disease	Systemic / CNS	Infectious mononucleosis	271558008	Infectious mononucleosis (disorder)	B279
Infectious disease	Systemic / CNS	Measles [ND]	14189004	Measles (disorder)	B059
Infectious disease	Systemic / CNS	Mumps / parotitis [ND]	36989005	Mumps (disorder)	B269
Infectious disease	Systemic / CNS	Rubella / german measles [ND]	36653000	Rubella (disorder)	B069
Infectious disease	Systemic / CNS	Malaria [ND]	61462000	Malaria (disorder)	B54
Infectious disease	Systemic / CNS	Necrotising fasciitis [ND]	52486002	Necrotizing fasciitis (disorder)	M726
Infectious disease	Systemic / CNS	Human immunodeficiency virus infection	86406008	Human immunodeficiency virus infection (disorder)	Z21
Infectious disease	Systemic / CNS	Fungal infection / fungaemia / mycosis	3218000	Mycosis (disorder)	B49
Infectious disease	Systemic / CNS	Pyrexia of unknown origin	7520000	Pyrexia of unknown origin (finding)	R509
Infectious disease	Notifiable disease	Food poisoning [ND]	75258004	Food poisoning (disorder)	A059
Infectious disease	Notifiable disease	Haemolytic uraemic syndrome (HUS) [ND]	111407006	Hemolytic uremic syndrome (disorder)	D593
Infectious disease	Notifiable disease	Pathogenic E.coli infection (O157 O104 etc.) [ND]	822091000000100	Clinical syndrome due to Escherichia coli O157 infection (disorder)	D594
Infectious disease	Notifiable disease	Diphtheria [ND]	397428000	Diphtheria (disorder)	A369
Infectious disease	Notifiable disease	Haemophilus influenzae type b (Hib) [ND]	709410003	Haemophilus influenzae type b infection (disorder)	A492
Infectious disease	Notifiable disease	Leptospirosis [ND]	77377001	Leptospirosis (disorder)	A279
Infectious disease	Notifiable disease	Tetanus [ND]	76902006	Tetanus (disorder)	A35
Infectious disease	Notifiable disease	Brucellosis [ND]	75702008	Brucellosis (disorder)	A239
Infectious disease	Notifiable disease	Tularaemia [ND]	19265001	Tularemia (disorder)	A219
Infectious disease	Notifiable disease	Typhus [ND]	416829003	Disease caused by Genus Rickettsia (disorder)	A759
Infectious disease	Notifiable disease	Typhoid [ND]	4834000	Typhoid fever (disorder)	A010
Infectious disease	Notifiable disease	Paratyphoid [ND]	85904008	Paratyphoid fever (disorder)	A014
Infectious disease	Notifiable disease	Dysentery [ND]	111939009	Dysentery (disorder)	A090
Infectious disease	Notifiable disease	Cholera [ND]	63650001	Cholera (disorder)	A009
Infectious disease	COVID19	SARS [ND]	398447004	Severe acute respiratory syndrome (disorder)	U049
Infectious disease	Notifiable disease	Hepatitis A [ND]	40468003	Viral hepatitis, type A (disorder)	B159
Infectious disease	Notifiable disease	Hepatitis B [ND]	66071002	Viral hepatitis type B (disorder)	B169
Infectious disease	Notifiable disease	Acute infectious hepatitis [ND]	822071000000104	Acute infectious hepatitis (disorder)	B179
Infectious disease	Notifiable disease	Relapsing fever [ND]	420079008	Relapsing fever (disorder)	A689
Infectious disease	Notifiable disease	West Nile fever [ND]	822061000000106	West Nile fever (disorder)	A923
Infectious disease	Notifiable disease	Viral haemorrhagic fever (VHF) [ND]	240523007	Viral hemorrhagic fever (disorder)	A99
Infectious disease	Notifiable disease	Yellow fever [ND]	16541001	Yellow fever (disorder)	A959
Infectious disease	Notifiable disease	Leprosy [ND]	81004002	Leprosy (disorder)	A309
Infectious disease	Notifiable disease	Rabies [ND]	14168008	Rabies (disorder)	A829
Infectious disease	Notifiable disease	Smallpox [ND]	67924001	Smallpox (disorder)	B03
Infectious disease	Notifiable disease	Anthrax [ND]	409498004	Anthrax (disorder)	A229
Infectious disease	Notifiable disease	botulism [ND]	414531002	Intoxication with Clostridium botulinum toxin (disorder)	A051
Infectious disease	Notifiable disease	Plague [ND]	58750007	Plague (disorder)	A209
Infectious disease	Notifiable disease	Acute poliomyelitis [ND]	398102009	Acute poliomyelitis (disorder)	A809
Infectious disease	Notifiable disease	Paralytic poliomyelitis [ND]	240460008	Acute paralytic poliomyelitis (disorder)	A803
Infectious disease	Tropical disease	Dengue	38362002	Dengue (disorder)	A979
Infectious disease	Tropical disease	Leishmaniasis	80612004	Leishmaniasis (disorder)	B559
Infectious disease	Tropical disease	Chikungunya fever	111864006	Chikungunya fever (disorder)	A920
Infectious disease	Tropical disease	Ocular onchocerciasis	240842000	Ocular onchocerciasis (disorder)	B73
Infectious disease	Tropical disease	Trachoma	2576002	Trachoma (disorder)	A719
Infectious disease	Tropical disease	Lymphatic filariasis	240820001	Lymphatic filariasis (disorder)	B749
Infectious disease	Tropical disease	African trypanosomiasis	27031003	African trypanosomiasis (disorder)	B569
Infectious disease	Tropical disease	Infection caused by Trypanosoma cruzi	77506005	Infection caused by Trypanosoma cruzi (disorder)	B57
Infectious disease	Tropical disease	Infection caused by Schistosoma	10087007	Infection caused by Schistosoma (disorder)	B659
Infectious disease	Tropical disease	Infection caused by Taenia	76172008	Infection caused by Taenia (disorder)	B689
Infectious disease	Tropical disease	Cysticercosis	59051007	Cysticercosis (disorder)	B699
Infectious disease	Tropical disease	Echinococcosis	74942003	Echinococcosis (disorder)	B679
Infectious disease	Tropical disease	Infection caused by Dracunculus medinensis	396334002	Infection caused by Dracunculus medinensis (disorder)	B72
Infectious disease	Tropical disease	Yaws	70647001	Yaws (disorder)	A669
Infectious disease	Tropical disease	Buruli ulcer	15845006	Buruli ulcer (disorder)	A311
Surgical	General Surgery	Appendicitis	74400008	Appendicitis (disorder)	K358
Surgical	General Surgery	Mesenteric lymphadenitis	44897000	Mesenteric lymphadenitis (disorder)	I880
Surgical	General Surgery	Biliary colic	30093007	Calculus of bile duct (disorder)	K805
Surgical	General Surgery	Cholecystitis	76581006	Cholecystitis (disorder)	K819
Surgical	General Surgery	Ascending cholangitis	26918003	Ascending cholangitis (disorder)	K830
Surgical	General Surgery	Gallstones with cholecystitis	25924004	Calculus of gallbladder with cholecystitis (disorder)	K800
Surgical	General Surgery	Bowel obstruction	81060008	Intestinal obstruction (disorder)	K566
Surgical	General Surgery	Diverticulitis	307496006	Diverticulitis (disorder)	K579
Surgical	General Surgery	Abscess : perianal or anal	82127005	Perianal abscess (disorder)	K610
Surgical	General Surgery	Haemorrhoids	70153002	Hemorrhoids (disorder)	I849
Surgical	General Surgery	Anorectal bleeding	12063002	Rectal hemorrhage (disorder)	K625
Surgical	General Surgery	Anal fissure	30037006	Anal fissure (disorder)	K602
Surgical	General Surgery	Perforated / ruptured bowel	56905009	Perforation of intestine (disorder)	K631
Surgical	General Surgery	Peritonitis	48661000	Peritonitis (disorder)	K659
Surgical	General Surgery	Acute pancreatitis	197456007	Acute pancreatitis (disorder)	K859
Surgical	General Surgery	Chronic pancreatitis	235494005	Chronic pancreatitis (disorder)	K861
Surgical	General Surgery	Ischaemic bowel	91489000	Acute vascular insufficiency of intestine (disorder)	K559
Surgical	General Surgery	Stoma problem	302918009	Disorder of stoma (disorder)	K914
Surgical	General Surgery	Rectal prolapse	57773001	Rectal prolapse (disorder)	K623
Surgical	General Surgery	Inguinal hernia	396232000	Inguinal hernia (disorder)	K409
Surgical	General Surgery	Femoral hernia	50063009	Femoral hernia (disorder)	K41
Surgical	General Surgery	Umbilical hernia	396347007	Umbilical hernia (disorder)	K429
Surgical	General Surgery	Incisional hernia	236037000	Incisional hernia (disorder)	K439
Surgical	General Surgery	Diaprhragmatic hernia	39839004	Diaphragmatic hernia (disorder)	K44
Surgical	General Surgery	Volvulus	9707006	Intestinal volvulus (disorder)	K562
Surgical	Urology	Renal / ureteric colic due to stone	31054009	Ureteric stone (disorder)	N201
Surgical	Urology	Urinary retention	267064002	Retention of urine (disorder)	N398
Surgical	Urology	Haematuria	34436003	Blood in urine (finding)	R31
Surgical	Urology	Testicular torsion	81996005	Torsion of testis (disorder)	N44
Surgical	Urology	Torision of hydatid of Morgagni	198047009	Torsion of appendix of testis (disorder)	N44
Surgical	Urology	Epididymitis / orchitis / epidymo-orchitis	197983000	Orchitis and epididymitis (disorder)	N459
Surgical	Urology	Hydrocele of tunica vaginalis	70660007	Hydrocele of tunica vaginalis (disorder)	N433
Surgical	Urology	Indwelling urinary catheter : problem related to	427793007	Complication of urinary catheter (disorder)	T839
Surgical	Urology	Prostatitis	9713002	Prostatitis (disorder)	N419
Surgical	Urology	Prostatic enlargement	266569009	Benign prostatic hyperplasia (disorder)	N40
Surgical	Urology	Foreskin problem anatomical : phimosis / paraphimosis	266571009	Acquired phimosis (disorder)	N47
Surgical	Urology	Foreskin problem infection : balanitis / balanoposthitis	44882003	Balanitis (disorder)	N481
Surgical	Urology	Priapism	6273006	Priapism (disorder)	N483
Surgical	Urology	Fractured penis	110016007	Rupture of corpus cavernosum of penis (disorder)	N489
Surgical	Urology	Fowler syndrome	700242002	Fowler syndrome (disorder)	R398
Surgical	Vascular	Deep vein thrombosis	128053003	Deep venous thrombosis (disorder)	I802
Surgical	Vascular	Thrombophlebitis of leg	40283005	Thrombophlebitis of superficial veins of lower extremity (disorder)	I803
Surgical	Vascular	Leg ulcer	711168000	Ulcer of skin of lower extremity (disorder)	L97
Surgical	Vascular	Varicose veins	72866009	Varicose veins of lower extremity (disorder)	I839
Surgical	Vascular	Peripheral vascular disease	400047006	Peripheral vascular disease (disorder)	I739
Surgical	Vascular	Aortic dissection	308546005	Dissection of aorta (disorder)	I710
Surgical	Vascular	Thoracic aneurysm without rupture	433068007	Aneurysm of thoracic aorta (disorder)	I712
Surgical	Vascular	Thoracic aneurysm with leak	824031000000109	Leaking thoracic aortic aneurysm (disorder)	I712
Surgical	Vascular	Abdominal aneurysm without rupture	233985008	Abdominal aortic aneurysm (disorder)	I714
Surgical	Vascular	Abdominal aneurysm with rupture	195268001	Leaking abdominal aortic aneurysm (disorder)	I714
Surgical	Vascular	Arterial embolism / thrombosis	266262004	Arterial embolus and thrombosis (disorder)	I749
Surgical	Vascular	Superior vena cava obstruction	63363004	Superior vena cava syndrome (disorder)	I871
Surgical	ENT	Otitis media / middle ear infection	65363002	Otitis media (disorder)	H669
Surgical	ENT	Otitis externa	3135009	Otitis externa (disorder)	H609
Surgical	ENT	Ear wax (impacted)	18070006	Impacted cerumen (disorder)	H612
Surgical	ENT	Acute otitis media with drum rupture	86279000	Acute suppurative otitis media with spontaneous rupture of ear drum (disorder)	H660
Surgical	ENT	Traumatic rupture of ear drum	307497002	Traumatic tympanic membrane perforation (disorder)	S092
Surgical	ENT	Chronic otitis media	21186006	Chronic otitis media (disorder)	H669
Surgical	ENT	Mastoiditis	52404001	Mastoiditis (disorder)	H709
Surgical	ENT	Benign paroxysmal vertigo	111541001	Benign paroxysmal positional vertigo (disorder)	H811
Surgical	ENT	Vestibular neuronitis	186738001	Epidemic vertigo (disorder)	H812
Surgical	ENT	Labyrinthitis	23919004	Labyrinthitis (disorder)	H830
Surgical	ENT	Meniere's disease	13445001	Ménière's disease (disorder)	H810
Surgical	ENT	Nosebleed (epistaxis)	249366005	Bleeding from nose (finding)	R040
Surgical	ENT	Tonsillitis	90176007	Tonsillitis (disorder)	J039
Surgical	ENT	Quinsy / peritonsillar abscess	15033003	Peritonsillar abscess (disorder)	J36
Surgical	ENT	Sinusitis	444814009	Viral sinusitis (disorder)	J019
Surgical	ENT	Attention to tracheostomy	68033004	Tracheostomy complication (disorder)	J950
Surgical	Eye : general	Refractive error	39021009	Disorder of refraction (disorder)	H527
Surgical	Eye : general	Cataract	193570009	Cataract (disorder)
Surgical	Eye : general	Hyphaema	75229002	Hyphema (disorder)
Surgical	Eye : general	Orbital fracture	95851007	Fracture of orbit (disorder)
Surgical	Eye : general	Penetrating eye injury	315296002	Penetrating wound of eye (disorder)
Surgical	Eye : general	Intraocular foreign body	82576008	Retained foreign body in eye (disorder)
Surgical	Eye : general	Blunt injury of eye	314533000	Blunt injury of eye (disorder)
Surgical	Eye : general	Optic neuritis	66760008	Optic neuritis (disorder)
Surgical	Eye : general	Orbital cellulitis	194005002	Orbital cellulitis (disorder)
Surgical	Eye : general	Dry eye syndrome	46152009	Tear film insufficiency (disorder)
Surgical	Eye : general	Thyroid eye disease	276177000	Thyroid eye disease (disorder)
Surgical	Eye : lids and orbit	Eyelid abscess / cellulitis / stye	60113004	Disorder of eyelid (disorder)
Surgical	Eye : lids and orbit	Blepharitis	41446000	Blepharitis (disorder)
Surgical	Eye : lids and orbit	Allergic Blepharitis	68670009	Contact dermatitis of eyelid (disorder)
Surgical	Eye : lids and orbit	Dacryocystitis	85777005	Dacryocystitis (disorder)
Surgical	Eye : lids and orbit	Subtarsal foreign body	275476006	Foreign body under eyelid (disorder)
Surgical	Eye : lids and orbit	Chalazion	1482004	Cyst of meibomian gland (disorder)
Surgical	Eye : lids and orbit	Meibomianitis	309779001	Meibomianitis (disorder)
Surgical	Eye : lids and orbit	Trichiasis	60332004	Trichiasis (disorder)
Surgical	Eye : lids and orbit	Entropion	33168009	Entropion (disorder)
Surgical	Eye : lids and orbit	Ectropion	62909004	Ectropion of eyelid (disorder)
Surgical	Eye : lids and orbit	Laceration : eyelid	231816006	Laceration of eyelid (disorder)
Surgical	Eye : lids and orbit	Traumatic iritis	417020006	Traumatic iritis (disorder)
Surgical	Eye : lids and orbit	Periorbital cellulitis	109245003	Cellulitis of periorbital region (disorder)
Surgical	Eye : lids and orbit	Herpes zoster ophthalmicus	87513003	Herpes zoster ophthalmicus (disorder)
Surgical	Eye : conjunctiva	Conjunctivitis : viral	45261009	Viral conjunctivitis (disorder)
Surgical	Eye : conjunctiva	Conjunctivitis : allergic	473460002	Allergic conjunctivitis (disorder)
Surgical	Eye : conjunctiva	Conjunctivitis : chemical	133961000119102	Acute conjunctivitis caused by chemical (disorder)
Surgical	Eye : conjunctiva	Conjunctivitis : bacterial	128350005	Bacterial conjunctivitis (disorder)
Surgical	Eye : conjunctiva	Conjunctivitis : giant papillary	231857004	Giant papillary conjunctivitis (disorder)
Surgical	Eye : conjunctiva	Conjunctival cyst	193901000	Cyst of conjunctiva (disorder)
Surgical	Eye : conjunctiva	Conjunctival foreign body	231866000	Conjunctival foreign body (disorder)
Surgical	Eye : conjunctiva	Subconjunctival haemorrhage	78768009	Subconjunctival hemorrhage (disorder)
Surgical	Eye : conjunctiva	Pterygium	77489003	Pterygium (disorder)
Surgical	Eye : conjunctiva	Concretions	13706005	Conjunctival concretion (disorder)
Surgical	Eye : conjunctiva	Conjunctival laceration	417750006	Conjunctival laceration (disorder)
Surgical	Eye : conjunctiva	Pinguecula	87614000	Pinguecula (disorder)
Surgical	Eye : conjunctiva	Phlycten	67895005	Phlyctenular keratoconjunctivitis (disorder)
Surgical	Eye : conjunctiva	Ophthalmia neonatorum	28438004	Gonococcal conjunctivitis neonatorum (disorder)
Surgical	Eye : cornea	Contact lens problem	371066008	Contact lens related corneal abrasion (disorder)
Surgical	Eye : cornea	Corneal abrasion	85848002	Corneal abrasion (disorder)
Surgical	Eye : cornea	Corneal foreign body	37450000	Corneal foreign body (disorder)
Surgical	Eye : cornea	Corneal burn	274204004	Corneal burn (disorder)
Surgical	Eye : cornea	Keratitis due to ultraviolet light	14366000	Exposure keratoconjunctivitis (disorder)
Surgical	Eye : cornea	Corneal ulcer : bacterial	231893002	Bacterial corneal ulcer (disorder)
Surgical	Eye : cornea	Corneal ulcer : herpes zoster	424801004	Herpes zoster corneal endotheliitis (disorder)
Surgical	Eye : cornea	Corneal ulcer : herpes simplex	427115009	Herpes simplex corneal endotheliitis (disorder)
Surgical	Eye : cornea	Corneal ulcer : sterile	47398006	Marginal corneal ulcer (disorder)
Surgical	Eye : cornea	Corneal ulcer : acanthamoeba	711645008	Corneal ulcer caused by Acanthamoeba (disorder)
Surgical	Eye : cornea	Keratitis : viral	314020001	Viral keratitis (disorder)
Surgical	Eye : cornea	Keratitis : herpes simplex	9389005	Herpes simplex keratitis (disorder)
Surgical	Eye : cornea	Keratitis : herpes zoster	397573005	Herpes zoster keratitis (disorder)
Surgical	Eye : cornea	Keratitis: marginal	95730003	Marginal keratitis (disorder)
Surgical	Eye : cornea	Corneal dystrophy	5587004	Corneal dystrophy (disorder)
Surgical	Eye : cornea	Corneal graft problem	314551004	Corneal graft disorder (disorder)
Surgical	Eye : cornea	Corneal erosion	50792001	Corneal erosion (disorder)
Surgical	Eye : cornea	Corneal melt	314764001	Corneal melting disorder (disorder)
Surgical	Eye : cornea	Keratopathy : bullous	57207003	Bullous keratopathy (disorder)
Surgical	Eye : cornea	Keratoconus	65636009	Keratoconus (disorder)
Surgical	Eye : cornea	Corneal infiltrate associated with contact lens	314497004	Contact lens related corneal infiltrate (disorder)
Surgical	Eye : cornea	Corneal infiltrate associated with blepharoconjunctivitis	418915007	Marginal corneal infiltrate associated with blepharoconjunctivitis (disorder)
Surgical	Eye : glaucoma	Glaucoma : acute angle closure	30041005	Acute angle-closure glaucoma (disorder)
Surgical	Eye : glaucoma	Glaucoma : chronic	77075001	Primary open angle glaucoma (disorder)
Surgical	Eye : glaucoma	Glaucoma : inflammatory	37155002	Glaucoma associated with ocular inflammation (disorder)
Surgical	Eye : glaucoma	Glaucoma : rubeotic	232086000	Neovascular glaucoma (disorder)
Surgical	Eye : glaucoma	Glaucoma : phacomorphic	392300000	Phacomorphic glaucoma (disorder)
Surgical	Eye : glaucoma	Glaucoma : phacolytic	32893002	Phacolytic glaucoma (disorder)
Surgical	Eye : glaucoma	Glaucoma : congenital	204113001	Congenital glaucoma (disorder)
Surgical	Eye : uvea	Hyphaema	410692006	Anterior uveitis (disorder)
Surgical	Eye : uvea	Anterior uveitis	314429009	Intermediate uveitis (disorder)
Surgical	Eye : uvea	Posterior uveitis	43363007	Posterior uveitis (disorder)
Surgical	Eye : uvea	Panuveitis	75614007	Panuveitis (disorder)
Surgical	Eye : uvea	Traumatic uveitis	314030005	Post-traumatic uveitis (disorder)
Surgical	Eye : uvea	Episcleritis	815008	Episcleritis (disorder)
Surgical	Eye : uvea	Scleritis	78370002	Scleritis (disorder)
Surgical	Eye : uvea	Endophthalmitis	1847009	Endophthalmitis (disorder)
Surgical	Eye : uvea	Posner schlossman syndrome	29538005	Glaucomatocyclitic crisis (disorder)
Surgical	Eye : retina and vitreous	Age related macular degeneration : dry	414875008	Nonexudative age-related macular degeneration (disorder)
Surgical	Eye : retina and vitreous	Age related macular degeneration : wet	414173003	Exudative age-related macular degeneration (disorder)
Surgical	Eye : retina and vitreous	Diabetic retinopathy	4855003	Retinopathy co-occurrent and due to diabetes mellitus (disorder)
Surgical	Eye : retina and vitreous	Hypertensive retinopathy	6962006	Hypertensive retinopathy (disorder)
Surgical	Eye : retina and vitreous	Central retinal vein occlusion	68478007	Central retinal vein occlusion (disorder)
Surgical	Eye : retina and vitreous	Branch retinal vein occlusion	24596005	Venous retinal branch occlusion (disorder)
Surgical	Eye : retina and vitreous	Central retinal artery occlusion	38742007	Central retinal artery occlusion (disorder)
Surgical	Eye : retina and vitreous	Branch retinal artery occlusion	50821009	Arterial retinal branch occlusion (disorder)
Surgical	Eye : retina and vitreous	Central serous retinopathy	312956001	Central serous chorioretinopathy (disorder)
Surgical	Eye : retina and vitreous	Retinal detachment	42059000	Retinal detachment (disorder)
Surgical	Eye : retina and vitreous	Posterior vitreous detachment	247081001	Posterior vitreous detachment (disorder)
Surgical	Eye : retina and vitreous	Posterior vitreous detachment : haemorrhagic	15013002	Vitreous floaters (disorder)
Surgical	Eye : retina and vitreous	Choroidal naevus	255024002	Nevus of choroid (disorder)
Surgical	Eye : retina and vitreous	Raised intraocular pressure	112222000	Raised intraocular pressure (finding)
Surgical	Eye : retina and vitreous	Retinal haemorrhage	63297008	Superficial retinal hemorrhage (disorder)
Surgical	Eye : retina and vitreous	Epiretinal membrane	367649002	Epiretinal membrane (disorder)
Surgical	Eye : retina and vitreous	Macular hole	232006002	Macular hole (disorder)
Surgical	Eye : retina and vitreous	Macular oedema : diabetic	312912001	Macular edema co-occurrent and due to diabetes mellitus (disorder)
Surgical	Eye : retina and vitreous	Macular oedema : cystoid	193387007	Cystoid macular edema (disorder)
Surgical	Eye : retina and vitreous	Macular subretinal haemorrhage	247161000	Macular subretinal hemorrhage (finding)
Surgical	Eye : retina and vitreous	Macroaneurysm : retinal	247124009	Retinal macroaneurysm (disorder)
Surgical	Eye : retina and vitreous	Myopic retinal degeneration	231995008	Myopic chorioretinal atrophy (disorder)
Surgical	Eye : retina and vitreous	Retinal dystrophy	314407005	Retinal dystrophy (disorder)
Surgical	Eye : retina and vitreous	Commotio retinae (disorder)	80744008	Commotio retinae (disorder)
Surgical	Eye : retina and vitreous	Retinal tear	95690009	Retinal tear (disorder)
Surgical	Eye : retina and vitreous	Retinal degeneration	95695004	Degeneration of retina (disorder)
Surgical	Eye : retina and vitreous	Intra-ocular haemorrhage	93478000	Intraocular hemorrhage (disorder)
Surgical	Eye : retina and vitreous	Vitreous haemorrage	247097006	Hemorrhage at vitreoretinal interface (disorder)
Surgical	Eye : retina and vitreous	Retinitis	399463004	Retinitis (disorder)
Surgical	Eye : retina and vitreous	Retinal vasculitis	77628002	Retinal vasculitis (disorder)
Surgical	Eye : retina and vitreous	Retinoschisis	44268007	Retinoschisis (disorder)
Surgical	Eye : retina and vitreous	Retinitis Pigmentosa	28835009	Retinitis pigmentosa (disorder)
Surgical	Eye : retina and vitreous	Retinal oedema	6141006	Retinal edema (disorder)
Surgical	Eye : neuro-ophthalmology	Amaurosis fugax	88032003	Amaurosis fugax (disorder)
Surgical	Eye : neuro-ophthalmology	Traumatic mydriasis	404649002	Traumatic mydriasis (disorder)
Surgical	Eye : neuro-ophthalmology	Squint	22066006	Strabismus (disorder)
Surgical	Eye : neuro-ophthalmology	Papilloedema	423488006	Papilledema - optic disc edema due to raised intracranial pressure (disorder)
Surgical	Eye : neuro-ophthalmology	Unilateral swollen optic disc	423341008	Edema of optic disc (disorder)
Surgical	Eye : neuro-ophthalmology	optic disc oedema due to retinal disorder	424669003	Optic disc edema associated with retinal disorder (disorder)
Surgical	Eye : neuro-ophthalmology	Optic nerve head drusen	33629003	Drusen of optic disc (disorder)
Surgical	Eye : neuro-ophthalmology	Papillitis	73221001	Optic papillitis (disorder)
Surgical	Eye : neuro-ophthalmology	Ischaemic optic neuropathy : arteritic	230508004	Arteritic ischemic optic neuropathy (disorder)
Surgical	Eye : neuro-ophthalmology	Ischaemic optic neuropathy : non arteritic	230509007	Non-arteritic ischemic optic neuropathy (disorder)
Surgical	Maxillo facial	Dental abscess	299709002	Dental abscess (disorder)	K047
Surgical	Maxillo facial	Dental caries	80967001	Dental caries (disorder)	K029
Surgical	Maxillo facial	Gingivitis / gingivostomatitis	66383009	Gingivitis (disorder)	K051
Surgical	Maxillo facial	Salivary gland stone	80567007	Sialodocholithiasis (disorder)	K115
Surgical	Maxillo facial	Salivary gland abscess	80483009	Abscess of salivary gland (disorder)	K113
Surgical	Maxillo facial	Temporomandibular joint disorder	41888000	Temporomandibular joint disorder (disorder)	K076
Surgical	Maxillo facial	Dislocation of temporomandibular joint	302964004	Dislocation of temporomandibular joint (disorder)	S030
Surgical	Post-op	Surgical procedure complication	312087002	Disorders following clinical procedure (disorder)	T189
Surgical	Post-op	Attention to or removal of surgical dressings	302436000	Attention to dressing of skin (procedure)	Z480
Surgical	Post-op	Attention to or removal of surgical sutures	824091000000105	Attention to sutures (procedure)	Z480
Musculoskeletal	Orthopaedics	Change of plaster / plaster check	180300007	Attention to plaster cast (procedure)	Z478
Musculoskeletal	Orthopaedics	Torticollis	70070008	Torticollis (disorder)	M436
Musculoskeletal	Orthopaedics	Sciatica	23056005	Sciatica (disorder)	M543
Musculoskeletal	Orthopaedics	Lumbar radiculopathy	128196005	Lumbar radiculopathy (disorder)	M519
Musculoskeletal	Orthopaedics	Cauda equina syndrome	192970008	Cauda equina syndrome (disorder)	G834
Musculoskeletal	Orthopaedics	Cervical radiculopathy	54404000	Cervical radiculopathy (disorder)	M501
Musculoskeletal	Orthopaedics	Tendonitis	34840004	Tendinitis (disorder)	M779
Musculoskeletal	Orthopaedics	Tenosynovitis	67801009	Tenosynovitis (disorder)	M659
Musculoskeletal	Orthopaedics	Tendon rupture : non-traumatic	268002004	Non-traumatic tendon rupture (disorder)	M665
Musculoskeletal	Orthopaedics	Rotator cuff syndrome	4106009	Rotator cuff syndrome (disorder)	M751
Musculoskeletal	Orthopaedics	Frozen shoulder	399114005	Adhesive capsulitis of shoulder (disorder)	M750
Musculoskeletal	Orthopaedics	Septic arthritis	396234004	Infective arthritis (disorder)	M009
Musculoskeletal	Orthopaedics	Osteomyelitis	60168000	Osteomyelitis (disorder)	M869
Musculoskeletal	Orthopaedics	Bursitis	84017003	Bursitis (disorder)	M719
Musculoskeletal	Orthopaedics	Discitis	2304001	Discitis (disorder)	M464
Musculoskeletal	Orthopaedics	Complex regional pain syndrome	128200000	Complex regional pain syndrome (disorder)	M890
Musculoskeletal	Orthopaedics	Avascular necrosis of hip	444849002	Avascular necrosis of bone of hip (disorder)	M879
Musculoskeletal	Orthopaedics	Osteoporosis	64859006	Osteoporosis (disorder)	M819
Musculoskeletal	Rheumatology	Costochondritis	64109004	Costal chondritis (disorder)	M940
Musculoskeletal	Rheumatology	Osteoarthritis	396275006	Osteoarthritis (disorder)	M159
Musculoskeletal	Rheumatology	Pseudo gout	18834007	Crystal arthropathy (disorder)	M119
Musculoskeletal	Rheumatology	Gout	90560007	Inflammatory disorder due to increased blood urate level (disorder)	M109
Musculoskeletal	Rheumatology	Rheumatoid arthritis	69896004	Rheumatoid arthritis (disorder)	M069
Musculoskeletal	Rheumatology	Reactive arthritis	239783001	Post-infective arthritis (disorder)	M029
Musculoskeletal	Rheumatology	Lupus erythematosis	55464009	Systemic lupus erythematosus (disorder)	L93
Musculoskeletal	Rheumatology	Sarcoidosis	31541009	Sarcoidosis (disorder)	D86
Musculoskeletal	Rheumatology	Giant cell arteritis with polymyalgia	239938009	Giant cell arteritis with polymyalgia rheumatica (disorder)	M315
Musculoskeletal	Rheumatology	Giant cell arteritis without polymyalgia	239939001	Giant cell arteritis without polymyalgia rheumatica (disorder)	M316
Musculoskeletal	Rheumatology	Vasculitis	31996006	Vasculitis (disorder)	I798
Musculoskeletal	Rheumatology	Haemarthrosis (spontaneous)	81808003	Hemarthrosis (disorder)	M250
Musculoskeletal	Rheumatology	Congenital connective tissue disorder	363039000	Congenital connective tissue disorder (disorder)	M359
Musculoskeletal	Rheumatology	Sjogren's syndrome	83901003	Sjogren's syndrome (disorder)	M350
Musculoskeletal	Rheumatology	Bechet's syndrome	310701003	Behcet's syndrome (disorder)	M352
Child / ObGyn	Paediatric : medical	Bronchiolitis	4120002	Bronchiolitis (disorder)	J219
Child / ObGyn	Paediatric : medical	Viral wheeze	276191000000107	Viral wheeze (disorder)	J219
Child / ObGyn	Paediatric : medical	Croup	71186008	Croup (disorder)	J209
Child / ObGyn	Paediatric : medical	Nappy rash	91487003	Diaper rash (disorder)	L22
Child / ObGyn	Paediatric : medical	Henoch-Schonlein purpura	191306005	Henoch-Schönlein purpura (disorder)	D690
Child / ObGyn	Paediatric : medical	Seizure : febrile	41497008	Febrile convulsion (finding)	R560
Child / ObGyn	Paediatric : medical	Apnoeic episode / breath-holding attacks	95616002	Neonatal apneic attack (finding)	P283
Child / ObGyn	Paediatric : medical	Brief resolved unexplained event (in infant)	720975008	Brief resolved unexplained event (finding)
Child / ObGyn	Paediatric : medical	Infantile colic	35363006	Infantile colic (finding)	R104
Child / ObGyn	Paediatric : medical	Crying : persistent / irritable infant	162213003	Crying, excessive (finding)	R681
Child / ObGyn	Paediatric : medical	Congenital heart disease	13213009	Congenital heart disease (disorder)	Q249
Child / ObGyn	Paediatric : medical	Kawasaki disease	75053002	Acute febrile mucocutaneous lymph node syndrome (disorder)	M303
Child / ObGyn	Paediatric : medical	Sudden unexplained death in infancy	51178009	Sudden infant death syndrome (finding)	R95
Child / ObGyn	Paediatric : medical	Seizure : newborn	87476004	Convulsions in the newborn (disorder)	P90
Child / ObGyn	Paediatric : medical	Feeding problems in newborn	72552008	Feeding problems in newborn (finding)	P929
Child / ObGyn	Paediatric : medical	Jaundice in newborn	387712008	Neonatal jaundice (disorder)	P599
Child / ObGyn	Paediatric : medical	Hypoglycaemia in newborn	52767006	Neonatal hypoglycemia (disorder)	P704
Child / ObGyn	Paediatric : ortho / surg	Congenital dislocation of hip	48334007	Congenital dislocation of hip (disorder)	Q652
Child / ObGyn	Paediatric : ortho / surg	Pyloric stenosis	367403001	Pyloric stenosis (disorder)	Q400
Child / ObGyn	Paediatric : ortho / surg	Intussusception	49723003	Intussusception of intestine (disorder)	K561
Child / ObGyn	Paediatric : ortho / surg	Intestinal malrotation	29980002	Congenital malrotation of intestine (disorder)	Q433
Child / ObGyn	Paediatric : ortho / surg	Umbilical granuloma	200724002	Umbilical granuloma (disorder)
Child / ObGyn	Paediatric : ortho / surg	Undescended testis	204878001	Undescended testicle (disorder)	Q539
Child / ObGyn	Paediatric : ortho / surg	Irritable hip	301813003	Irritable hip (disorder)	M658
Child / ObGyn	Paediatric : ortho / surg	Pulled elbow	95854004	Pulled elbow (disorder)	S531
Child / ObGyn	Paediatric : ortho / surg	Perthes disease	111255008	Avascular necrosis of the capital femoral epiphysis (disorder)	M911
Child / ObGyn	Paediatric : ortho / surg	Slipped upper femoral epiphysis	26460006	Slipped upper femoral epiphysis (disorder)	M930
Child / ObGyn	Paediatric : ortho / surg	Osgood-Schlatter disease / traction apophysitis	72047008	Juvenile osteochondrosis of tibial tubercle (disorder)	M925
Child / ObGyn	Gynaecology : early pregnancy	Threatened abortion (miscarriage)	54048003	Threatened abortion (disorder)	O200
Child / ObGyn	Gynaecology : early pregnancy	Missed abortion (miscarriage)	16607004	Missed abortion (disorder)	O021
Child / ObGyn	Gynaecology : early pregnancy	Complete abortion (miscarriage)	17369002	Miscarriage (disorder)	O039
Child / ObGyn	Gynaecology : early pregnancy	Incomplete abortion (miscarriage)	156072005	Incomplete miscarriage (disorder)	O034
Child / ObGyn	Gynaecology : early pregnancy	Retained products of conception	275425008	Retained products after miscarriage (disorder)	O089
Child / ObGyn	Gynaecology : early pregnancy	Miscarriage with complication	34614007	Miscarriage with complication (disorder)
Child / ObGyn	Gynaecology : early pregnancy	Hyperemesis gravidarum	14094001	Excessive vomiting in pregnancy (disorder)	O210
Child / ObGyn	Gynaecology : early pregnancy	Ectopic pregnancy	34801009	Ectopic pregnancy (disorder)	O009
Child / ObGyn	Gynaecology : early pregnancy	Molar pregnancy	44782008	molar pregnancy (disorder)	O019
Child / ObGyn	Gynaecology	Menorrhagia	386692008	Menorrhagia (finding)	N920
Child / ObGyn	Gynaecology	Dysmenorrhoea	266599000	Dysmenorrhea (disorder)	N946
Child / ObGyn	Gynaecology	Postmenopausal bleeding	76742009	Postmenopausal bleeding (finding)	N950
Child / ObGyn	Gynaecology	Postcoital and contact bleeding	48880000	Postcoital bleeding (finding)	N930
Child / ObGyn	Gynaecology	Vaginal infection	237091009	Infective vaginitis (disorder)	N760
Child / ObGyn	Gynaecology	Pelvic inflammatory disease	198130006	Female pelvic inflammatory disease (disorder)	N739
Child / ObGyn	Gynaecology	Endometriosis	129103003	Endometriosis (disorder)	N809
Child / ObGyn	Gynaecology	Ovarian disorder	5552004	Disorder of ovary (disorder)	N839
Child / ObGyn	Gynaecology	Uterine fibroid	95315005	Uterine leiomyoma (disorder)	D259
Child / ObGyn	Gynaecology	Abscess of labia or vulva	69430001	Abscess of vulva (disorder)	N764
Child / ObGyn	Gynaecology	Complication of intrauterine contraceptive device	271973001	Disorder of intrauterine contraceptive device (disorder)	T833
Child / ObGyn	Gynaecology	Endometritis (NOT endometriosis)	78623009	Endometritis (disorder)	N719
Child / ObGyn	Gynaecology	Ovarian hyperstimulation syndrome	129635004	Ovarian hyperstimulation syndrome (disorder)
Child / ObGyn	Gynaecology	Genital prolapse	73998008	Prolapse of female genital organs (disorder)	N819
Child / ObGyn	Gynaecology	Female genital mutilation	95041000119101	Female genital mutilation (disorder)	Z917
Child / ObGyn	Obstetrics	Pre-eclampsia	398254007	Pre-eclampsia (disorder)	O149
Child / ObGyn	Obstetrics	Eclampsia	15938005	Eclampsia (disorder)	O159
Child / ObGyn	Obstetrics	Early / threatened / premature / pre-term labour	32644009	Braxton Hicks contractions (finding)	O479
Child / ObGyn	Obstetrics	Premature rupture of membranes	44223004	Premature rupture of membranes (disorder)	O429
Child / ObGyn	Obstetrics	Ante-partum haemorrhage	34842007	Antepartum hemorrhage (disorder)	O469
Child / ObGyn	Obstetrics	Active labour	20236002	Labor established (finding)	Z349
Child / ObGyn	Obstetrics	Premature labor	6383007	Premature labor (finding)
Child / ObGyn	Obstetrics	Baby born in emergency care facility	281050002	Livebirth (finding)	Z379
Child / ObGyn	Obstetrics	Post-partum haemorrhage	47821001	Postpartum hemorrhage (disorder)	O721
Child / ObGyn	Obstetrics	Post-partum infection	2858002	Puerperal sepsis (disorder)	O85
Child / ObGyn	Obstetrics	Breast problem : pregnancy-related	86196005	Disorder of breast associated with childbirth (disorder)	O912
Psych / tox / D+A	Mental health	Dementia	52448006	Dementia (disorder)	F03
Psych / tox / D+A	Mental health	Delirium (acute confusion)	2776000	Delirium (disorder)	F059
Psych / tox / D+A	Mental health	Personality disorder	33449004	Personality disorder (disorder)	F609
Psych / tox / D+A	Mental health	Eating disorder	72366004	Eating disorder (disorder)	F509
Psych / tox / D+A	Mental health	Anxiety disorder	197480006	Anxiety disorder (disorder)	F419
Psych / tox / D+A	Mental health	Depressive disorder	35489007	Depressive disorder (disorder)	F329
Psych / tox / D+A	Mental health	Bipolar affective disorder	13746004	Bipolar disorder (disorder)	F319
Psych / tox / D+A	Mental health	Schizophrenia	58214004	Schizophrenia (disorder)	F209
Psych / tox / D+A	Mental health	Psychotic disorder	69322001	Psychotic disorder (disorder)	F239
Psych / tox / D+A	Mental health	Somatisation disorder	397923000	Somatization disorder (disorder)	F459
Psych / tox / D+A	Mental health	Somatoform pain diorder	30077003	Somatoform pain disorder (disorder)	F454
Psych / tox / D+A	Mental health	Dissociative (conversion) disorder	44376007	Dissociative disorder (disorder)	F449
Psych / tox / D+A	Mental health	Adjustment disorder	17226007	Adjustment disorder (disorder)	F432
Psych / tox / D+A	Mental health	Factitious disorder	50705009	Factitious disorder (disorder)	F681
Psych / tox / D+A	Toxicology	Paracetamol overdose	295124009	Acetaminophen overdose (disorder)	T391
Psych / tox / D+A	Toxicology	NSAID overdose	295217003	Non-steroidal anti-inflammatory overdose (disorder)	T393
Psych / tox / D+A	Toxicology	Antidepressant overdose	295830007	Overdose of antidepressant drug (disorder)	T432
Psych / tox / D+A	Toxicology	Benzodiazepine overdose	296015009	Sedative overdose (disorder)	T427
Psych / tox / D+A	Toxicology	Opiate overdose	242253008	Overdose of opiate (disorder)	T406
Psych / tox / D+A	Toxicology	Ingestion of methanol / ethylene glycol	67426006	Toxic effect of alcohol (disorder)	T519
Psych / tox / D+A	Toxicology	Methaemoglobinaemia	38959009	Methemoglobinemia (disorder)	D749
Psych / tox / D+A	Toxicology	Toxic effect of venom / sting	44400004	Toxic effect of venom (disorder)	T639
Psych / tox / D+A	Toxicology	Toxic effect of plant	275390005	Plants - toxic effect (disorder)	T629
Psych / tox / D+A	Toxicology	Side effect of medication	401207004	Medication side effects present (finding)	X44
Psych / tox / D+A	Toxicology	Inhalation of toxic gas / vapour	371043007	Toxic inhalation injury (disorder)	T599
Psych / tox / D+A	Toxicology	Inhalation of smoke	426936004	Smoke inhalation injury (disorder)	T598
Psych / tox / D+A	Toxicology	Poisoning (NOT plant / venom / gas / vapour)	75478009	Poisoning (disorder)	T609
Psych / tox / D+A	Drug / alcohol	Alcohol (ethanol) intoxication	25702006	Alcohol intoxication (disorder)	F100
Psych / tox / D+A	Drug / alcohol	Alcohol dependence syndrome	66590003	Alcohol dependence (disorder)	F102
Psych / tox / D+A	Drug / alcohol	Alcohol withdrawal syndrome	85561006	Uncomplicated alcohol withdrawal (disorder)	F103
Psych / tox / D+A	Drug / alcohol	Alcohol withdrawal seizure	308742005	Alcohol withdrawal-induced convulsion (disorder)	F103
Psych / tox / D+A	Drug / alcohol	Drug-induced seizure	1098111000000101	Drug-induced seizure (finding)
Psych / tox / D+A	Drug / alcohol	Recreational drug use	307052004	Illicit drug use (finding)	Z722
Psych / tox / D+A	Drug / alcohol	Dependence on sedatives or hypnotics	268640002	Hypnotic or anxiolytic dependence (disorder)	F132
Psych / tox / D+A	Drug / alcohol	Dependence on opioids	75544000	Opioid dependence (disorder)	F112
Environ / social / other	Environmental	Needlestick injury / exposure to body fluids	283596007	Needle stick injury (disorder)	W46
Environ / social / other	Environmental	Post exposure prophylaxis	409516001	Post-exposure prophylaxis (procedure)	Z299
Environ / social / other	Environmental	Hypothermia	83966006	Hypothermia caused by cold environment (disorder)	T68
Environ / social / other	Environmental	Cold injury	234014009	Local cold injury (disorder)	T357
Environ / social / other	Environmental	Heat stroke / sun stroke	52072009	Heat stroke (disorder)	T670
Environ / social / other	Environmental	Sub-aqua diving / barotrauma injury	241977008	Diving barotrauma (disorder)	T709
Environ / social / other	Environmental	Drowning / non-fatal immersion	212962007	Drowning and non-fatal immersion (disorder)	T751
Environ / social / other	Social	Social problem	161152002	Social problem (finding)	Z609
Environ / social / other	Social	Homelessness	32911000	Homeless (finding)	Z590
Environ / social / other	Social	Malnutrition	2492009	Nutritional disorder (disorder)	E46
Environ / social / other	Social	Safegaurding concern	288531000119103	Problem related to social environment (finding)	Z609
Environ / social / other	Not applicable	No abnormality detected	281900007	No abnormality detected (finding)	Z039
Environ / social / other	Not applicable	Left before clinical assessement	185330002	Patient walked out (finding)	Z532
Environ / social / other	Not applicable	Referred to GP / urgent care	183561008	Referral to general practitioner (procedure)	Z518
Environ / social / other	Not applicable	Direct admit to a specialty	306206005	Referral to service (procedure)	Z518
Environ / social / other	Not applicable	Prescription request	103742009	Renewal of prescription (procedure)	Z760
Environ / social / other	Not applicable	Request of medical certificate	184770004	Miscellaneous certificate request (finding)	Z027
Environ / social / other	Not applicable	Attendance for specimen collection	17636008	Specimen collection (procedure)	Z019
Environ / social / other	Not applicable	Died in emergency care facility	812491000000102	Died in accident and emergency department (finding)	R99
Environ / social / other	Not applicable	Dead on arrival	812481000000104	Dead on arrival in accident and emergency department (finding)	R98
COVID19	Respiratory	COVID-19 [ND]	1240581000000100	Coronavirus disease 19 caused by severe acute respiratory syndrome coronavirus 2 (disorder)	RA01.1
COVID19	Respiratory	COVID-19 [ND]	186747009	Coronavirus	RA01.1
COVID19	Respiratory	COVID-19 [ND]	398447004	Coronavirus	RA01.1
COVID19	Respiratory	SARS	398447004	Coronavirus	RA01.2
COVID19	Respiratory	Suspected SARS (severe acute respiratory syndrome)	12591000000000	Coronavirus	RA01.3
COVID19	Respiratory	2019-nCoV (novel coronavirus) detected 03-FEB-0120<?>	1240580000000000	Coronavirus	RA01.4
COVID19	Respiratory	Suspected coronavirus infection	700217006	Coronavirus	RA01.5
COVID19	Respiratory	Pneumonia due to Severe acute respiratory syndrome coronavirus	441590008	Coronavirus	RA01.6
COVID19	Respiratory	Disease caused by 2019-nCoV (novel coronavirus)	1240750000000000	Coronavirus	RA01.7
COVID19	Respiratory	COVID-19 confirmed by laboratory test	1300720000000000	Coronavirus	RA01.8
COVID19	Respiratory	Gastroenteritis caused by 2019-nCoV (novel coronavirus)	1240570000000000	Coronavirus	RA01.9
COVID19	Respiratory	Disease caused by 2019 novel coronavirus	840539006	Coronavirus	RA01.10
COVID19	Respiratory	Acute COVID-19 infection	1325170000000000	Coronavirus	RA01.11
